# Supplementary material for: Self-healable printed magnetic field sensors using alternating magnetic fields
Source: Nat Commun. 2022 Nov 3;13:6587. doi: 10.1038/s41467-022-34235-3 (PMC9631606; doi:10.1038/s41467-022-34235-3)
Supplement: Supplementary file 11 — Supplementary Dataset 1 [file 41467_2022_34235_MOESM11_ESM.xlsx]

## Sheet: Figure 1b
Time (min)	w/o MF	Time (min)	AMF	Time (min)	Static MF
0	∞	0	∞	0	∞
0.5	∞	0.5	∞	1	∞
1	∞	1	∞	2	∞
1.5	∞	1.5	∞	3	∞
2	∞	2	∞	5	∞
2.25	∞	2.25	4.6	7	∞
2.5	∞	2.5	5.8	9	∞
2.75	∞	2.75	7.1	11	∞
3	∞	3	7.2	30	∞
4	∞	4	7	40	∞
6	∞	6	7.3	70	∞
8	∞	8	7.2	100	∞
10	∞	10	7.1	120	∞
20	∞	20	7.4
30	∞	30	7.3
60	∞	60	6.5
90	∞	90	5.7
120	∞	120	5.6

## Sheet: Figure 1e
Time (s)	Resistance (Ω)
0	7.4
0.1	7.2
0.2	7.2
0.3	7.3
0.4	7.5
0.5	7.3
0.6	7.2
0.7	7.3
0.8	7
0.9	7
1	7.1
1.1	7
1.2	7.3
1.3	7.4
1.4	7.5
1.5	7.7
1.6	7.1
1.7	7.5
1.8	7.4
1.9	7.4
2	7.3
2.1	7.4
2.2	7.5
2.3	7.3
2.4	7.4
2.5	7.2
2.6	7.2
2.7	7
2.8	7.1
2.9	7.2
3	7.3
3.1	7.5
3.2	7.5
3.3	7.7
3.4	7.5
3.5	7.6
3.6	7.9
3.7	7.5
3.8	7.6
3.9	7.5
4	7.6
4.1	7.7
4.2	7.4
4.3	7.3
4.4	7.1
4.5	7.3
4.6	7.2
4.7	7.6
4.8	7.3
4.9	7.3
5	7.4
5.1	7.2
5.2	7.2
5.3	7.3
5.4	7.5
5.5	7.3
5.6	7.4
5.7	7.3
5.8	7.1
5.9	7.2
6	7.4
6.1	7.2
6.2	7.1
6.3	7.1
6.4	7.1
6.5	6.9
6.6	6.9
6.7	7.1
6.8	7
6.9	7.1
7	7.1
7.1	7.1
7.2	7
7.3	7.1
7.4	7.1
7.5	7.5
7.6	7.2
7.7	7.1
7.8	7
7.9	7
8	7
8.1	6.7
8.2	7.2
8.3	7.1
8.4	7.1
8.5	7.1
8.6	7
8.7	6.8
8.8	7
8.9	7
9	6.9
9.1	7
9.2	7
9.3	6.8
9.4	6.9
9.5	7
9.6	7
9.7	7.3
9.8	7
9.9	7.1
10	7
10.1	7.1
10.2	7.1
10.3	7
10.4	7.1
10.5	7.2
10.6	7.5
10.7	7.6
10.8	7.6
10.9	7.4
11	7.4
11.1	7.4
11.2	7.5
11.3	7.5
11.4	7.3
11.5	7.3
11.6	7.6
11.7	7.6
11.8	7.5
11.9	7.5
12	7.5
12.1	7.8
12.2	7.4
12.3	7.8
12.4	7.5
12.5	7.3
12.6	7.6
12.7	7.5
12.8	7.7
12.9	7.5
13	7.3
13.1	7.5
13.2	7.4
13.3	7.3
13.4	7.5
13.5	7.3
13.6	7.4
13.7	7.2
13.8	7
13.9	7.1
14	7.2
14.1	7.3
14.2	7.6
14.3	7.7
14.4	7.3
14.5	7.5
14.6	7.2
14.7	7.3
14.8	7.3
14.9	7.3
15	7.3
15	7.3
15	7.1
15	7
15	7.3
16	7.2
16	7.6
16	7.5
16	7.3
16	7.7
16	7.6
16	7.4
16	7.4
16	7.6
16	7.7
17	7.7
17	7.6
17	7.7
17	7.6
17	7.6
17	7.3
17	7.1
17	7
17	7.4
17	7.2
18	7.4
18	7.4
18	7.2
18	7.3
18	7.4
18	7.4
18	7.4
18	7.5
18	7.3
18	7.3
19	7.2
19	7
19	6.7
19	7.1
19	6.9
19	7.3
19	7.1
19	7.1
19	7.2
19	7
20	7.2
20	6.9
20	2100
20	1639.68
20	5050.71
20	1200.41
20	8630.43
20	1166.67
20	2945.34
20	3.3
21	2.3
21	2.8
21	13.3
21	1465.35
21	2828.28
21	6.9
21	21978000
21	7.3
21	21739100
21	21739100
22	22222200
22	22222200
22	21978000
22	21978000
22	21978000
22	21978000
22	22222200
22	21978000
22	21978000
22	22222200
23	21978000
23	21978000
23	21978000
23	21978000
23	21739100
23	21978000
23	22222200
23	21978000
23	21978000
23	21739100
24	21505400
24	21739100
24	21978000
24	22222200
24	22222200
24	21978000
24	22222200
24	22222200
24	22222200
24	22471900
25	21978000
25	22222200
25	22222200
25	22222200
25	22471900
25	22222200
25	22222200
25	21978000
25	22222200
25	22222200
26	21739100
26	22222200
26	21978000
26	21739100
26	22222200
26	21739100
26	21739100
26	22222200
26	21978000
26	22222200
27	21978000
27	22222200
27	22222200
27	22222200
27	22222200
27	21978000
27	21978000
27	21739100
27	21739100
27	21978000
28	21978000
28	22222200
28	22222200
28	21739100
28	22222200
28	21739100
28	21978000
28	21978000
28	21739100
28	21978000
29	21739100
29	22222200
29	22222200
29	21978000
29	22222200
29	21978000
29	22222200
29	22471900
29	22222200
29	22471900
30	22727300
30	22471900
30	22471900
30	22471900
30	22222200
30	22471900
30	22471900
30	22222200
30	22222200
30	22471900
31	22471900
31	22471900
31	22727300
31	22222200
31	22471900
31	21978000
31	22471900
31	21978000
31	22222200
31	21978000
32	22222200
32	22222200
32	21978000
32	22222200
32	22727300
32	21978000
32	21978000
32	22222200
32	21739100
32	21978000
33	22222200
33	22471900
33	22222200
33	21978000
33	22222200
33	21739100
33	21739100
33	21739100
33	21978000
33	22222200
34	21739100
34	22471900
34	21739100
34	21978000
34	21739100
34	21739100
34	21739100
34	21739100
34	22222200
34	21978000
35	21739100
35	21739100
35	21739100
35	22222200
35	21978000
35	21978000
35	21978000
35	22222200
35	21978000
35	21739100
36	21739100
36	21739100
36	21739100
36	21739100
36	21978000
36	21739100
36	22222200
36	21739100
36	21978000
36	21978000
37	21739100
37	21739100
37	21739100
37	21276600
37	21739100
37	21739100
37	21978000
37	21505400
37	21978000
37	21739100
38	22222200
38	21505400
38	21276600
38	21739100
38	21739100
38	21505400
38	21505400
38	21505400
38	21739100
38	21276600
39	21276600
39	21739100
39	21978000
39	21978000
39	21505400
39	21505400
39	21739100
39	21739100
39	21739100
39	21739100
40	22222200
40	22222200
40	21978000
40	22471900
40	22222200
40	21739100
40	22222200
40	21978000
40	21978000
40	22222200
41	21978000
41	22222200
41	21978000
41	21978000
41	21739100
41	21978000
41	21739100
41	21276600
41	21505400
41	21739100
42	21978000
42	21978000
42	22222200
42	21739100
42	21978000
42	21978000
42	21739100
42	21739100
42	21739100
42	21276600
43	21505400
43	21505400
43	21739100
43	21978000
43	21978000
43	21739100
43	21739100
43	21739100
43	22222200
43	22222200
44	21978000
44	21978000
44	21978000
44	21739100
44	21978000
44	21978000
44	21739100
44	21505400
44	21505400
44	21276600
45	21505400
45	21739100
45	21505400
45	21978000
45	21505400
45	21978000
45	21739100
45	21978000
45	21978000
45	22222200
46	21978000
46	22222200
46	21739100
46	21739100
46	21739100
46	21978000
46	21739100
46	21978000
46	22222200
46	22222200
47	22222200
47	22222200
47	22471900
47	22471900
47	22471900
47	22471900
47	22222200
47	22222200
47	21978000
47	21978000
48	21739100
48	22222200
48	22471900
48	22222200
48	21978000
48	21978000
48	21978000
48	21505400
48	21978000
48	21739100
49	21505400
49	21505400
49	21505400
49	21739100
49	21739100
49	21739100
49	21739100
49	21505400
49	21739100
49	21978000
50	21978000
50	21739100
50	21978000
50	21978000
50	22471900
50	21978000
50	22222200
50	21739100
50	21978000
50	21978000
51	22222200
51	21978000
51	21739100
51	21978000
51	21739100
51	21978000
51	22222200
51	22222200
51	21739100
51	21052600
52	6.5
52	6.8
52	7
52	6.7
52	6.7
52	6.4
52	6.7
52	6.8
52	6.9
52	6.9
53	7.1
53	6.8
53	6.9
53	6.9
53	6.7
53	7
53	7
53	7.1
53	7
53	7
54	7.2
54	6.8
54	6.9
54	6.9
54	7.1
54	7.1
54	7.2
54	7.2
54	6.7
54	6.7
55	6.7
55	6.9
55	7.2
55	6.8
55	6.7
55	6.7
55	6.8
55	7
55	6.6
55	6.7
56	6.9
56	6.7
56	6.9
56	7
56	6.8
56	6.7
56	6.7
56	6.7
56	6.7
56	6.8
57	6.7
57	7
57	6.9
57	6.9
57	7
57	7
57	6.9
57	7.1
57	6.7
57	6.9
58	6.7
58	6.8
58	6.8
58	6.8
58	6.7
58	6.5
58	6.3
58	6.7
58	6.9
58	6.6
59	6.7
59	6.6
59	6.3
59	6.5
59	6.5
59	6.3
59	6.5
59	6.6
59	6.7
59	6.8
60	6.6
60	6.7
60	6.5
60	6.5
60	6.5
60	6.8
60	6.9
60	6.7
60	6.7
60	6.8
61	6.9
61	6.8
61	6.6
61	6.5
61	7.1
61	6.9
61	7
61	6.9
61	7
61	6.8
62	6.7
62	6.9
62	6.9
62	6.7
62	6.5
62	6.8
62	6.8
62	6.6
62	6.8
62	6.5
63	6.8
63	6.8
63	7
63	6.6
63	6.8
63	6.7
63	6.8
63	6.9
63	6.6
63	6.5
64	6.4
64	6.3
64	6.3
64	6.5
64	6.5
64	6.4
64	6.6
64	6.6
64	6.8
64	6.9
65	7.1
65	7.1
65	7.2
65	7.1
65	6.9
65	7.1
65	7
65	6.9
65	6.8
65	7
66	6.9
66	6.7
66	6.8
66	6.8
66	6.7
66	6.9
66	6.4
66	6.5
66	6.6
66	6.7
67	6.7
67	6.7
67	6.8
67	6.9
67	7
67	7.1
67	7.1
67	6.8
67	6.9
67	7.2
68	7.1
68	7.1
68	7.1
68	7
68	7.2
68	7.2
68	7.1
68	6.8
68	6.7
68	6.8
69	6.5
69	6.8
69	6.6
69	6.7
69	6.6
69	6.5
69	6.4
69	6.3
69	6.5
69	6.4
70	6.3
70	6.4
70	6.3
70	6.6
70	6.4
70	6.5
70	6.5
70	6.4
70	6.5
70	6.9
71	7
71	6.7
71	6.5
71	6.9
71	6.8
71	7
71	6.8
71	6.7
71	6.6
71	6.8
72	6.7
72	6.6
72	6.6
72	6.6
72	6.8
72	7.1
72	6.9
72	6.8
72	6.9
72	7.2
73	7.1
73	7.2
73	7.1
73	6.9
73	6.7
73	6.8
73	6.8
73	6.5
73	6.5
73	6.4
74	6.9
74	7
74	7
74	7
74	6.8
74	6.7
74	7
74	7
74	7
74	6.7
75	6.7
75	6.7
75	6.9
75	6.8
75	6.7
75	6.8
75	6.7
75	6.6
75	6.7
75	6.7
76	6.6
76	6.7
76	6.4
76	6.5
76	6.6
76	6.9
76	6.9
76	6.9
76	6.6
76	6.7
77	6.8
77	6.5
77	6.4
77	6.7
77	6.9
77	6.5
77	6.8
77	6.7
77	6.9
77	6.7
78	6.7
78	7
78	7
78	7
78	7.1
78	7.3
78	7.1
78	7
78	7
78	7.3
79	7.2
79	7.3
79	7.4
79	7.2
79	7.2
79	7.2
79	7.4
79	7.1
79	7
79	7.2
80	7
80	6.7
80	7
80	7.1
80	7.1
80	7
80	7.1
80	6.9
80	6.4
80	6.8
81	6.7
81	6.8
81	6.9
81	6.5
81	6.4
81	6.5
81	6.5
81	6.4
81	6.5
81	6.4
82	6.8
82	6.4
82	6.3
82	5.9
82	6
82	6.4
82	6.1
82	6.1
82	6.5
82	6.2
83	6.4
83	6.4
83	6.3
83	6.3
83	6.2
83	6.5
83	6.5
83	6.3
83	6.2
83	6.2
84	6.1
84	6.4
84	6
84	6.1
84	6.4
84	6.2
84	6.1
84	6.1
84	6.2
84	6.4
85	6.3
85	6.2
85	6.1
85	6.5
85	6.2
85	6.3
85	6.8
85	6.8
85	6.7
85	6.5
86	6.5
86	6.8
86	6.7
86	6.5
86	7
86	7
86	7
86	6.7
86	6.7
86	6.6
87	6.9
87	7.1
87	7
87	7
87	7.1
87	7.1
87	7.1
87	6.9
87	6.9
87	6.9
88	6.7
88	6.8
88	6.9
88	7.1
88	7
88	6.9
88	6.9
88	6.8
88	6.9
88	6.9
89	6.9
89	7
89	7.1
89	7
89	7.1
89	7.2
89	7.3
89	7.1
89	6.9
89	7.1
90	7.1
90	7.2
90	7.1
90	6.9
90	7
90	7.3
90	6.9
90	7
90	7
90	7.1
91	7
91	7.2
91	7
91	7
91	7.1
91	7
91	6.9
91	7
91	7.1
91	7
92	7.2
92	7.3
92	7.1
92	7.4
92	7.3
92	7.1
92	7
92	7.1
92	7.3
92	6.9
93	7.1
93	7.1
93	7.2
93	7.1
93	7
93	6.9
93	6.9
93	7
93	7.1
93	6.8
94	6.7
94	6.8
94	6.7
94	7
94	6.7
94	6.3
94	6.4
94	6.6
94	6.4
94	6.5
95	6.6
95	6.5
95	6.6
95	6.8
95	6.8
95	6.8
95	6.6
95	6.6
95	6.2
95	6.3
96	6.5
96	6.3
96	6.2
96	6.2
96	6.2
96	6.5
96	6.3
96	6.5
96	6.5
96	6.4
97	6.3
97	6.3
97	6.5
97	6.4
97	6.4
97	6.4
97	6.4
97	6.5
97	6.5
97	6.3
98	6.2
98	6.1
98	6.2
98	6.1
98	6
98	6
98	6
98	6.2
98	6.2
98	6.1
99	6.2
99	6.5
99	6.5
99	6.5
99	6.5
99	6.6
99	6.4
99	6.2
99	6.6
99	6.5
100	6.6
100	6.5
100	6.5
100	6.6
100	6.5
100	6.5
100	6.4
100	6.3
100	6.3
100	6.5
101	6.3
101	6.5
101	6.5
101	6.5
101	6.4
101	6.3
101	6.6
101	6.3
101	6.4
101	6.3
102	6.3
102	6.3
102	6.2
102	6.1
102	6
102	6.1
102	6
102	6.3
102	6.1
102	5.9
103	6.3
103	6
103	6.3
103	6.1
103	6.1
103	5.9
103	6
103	6.3
103	6.4
103	6.2
104	6.1
104	5.8
104	6.1
104	6
104	6.5
104	6.3
104	6.2
104	6.2
104	6.6
104	6.4
105	6.3
105	6.4
105	6.4
105	6.5
105	6.8
105	6.3
105	6.1
105	6.4
105	6.2
105	6.2
106	5.9
106	5.9
106	6.3
106	6.1
106	6.2
106	6
106	6
106	6.2
106	6.2
106	6.2
107	6
107	6.1
107	6
107	5.8
107	6
107	6.1
107	6.3
107	6.3
107	6.2
107	6.2
108	6.2
108	6.2
108	6
108	6
108	6.1
108	6
108	5.9
108	6
108	6.1
108	6.2
109	6.6
109	6.5
109	6.4
109	6.4
109	6.4
109	6.3
109	6.5
109	6.5
109	6.7
109	6.4
110	6.7
110	6.4
110	6.7
110	6.5
110	6.7
110	6.5
110	6.4
110	6.5
110	6.5
110	6.4
111	6.5
111	6.5
111	6.9
111	6.6
111	7
111	7
111	6.9
111	7
111	6.9
111	6.8
112	6.9
112	6.9
112	6.7
112	7
112	6.8
112	6.8
112	6.8
112	7
112	6.7
112	6.7
113	6.3
113	6.2
113	6.4
113	6.4
113	6.5
113	6.4
113	6.8
113	6.7
113	6.6
113	6.7
114	6.9
114	6.6
114	6.5
114	6.5
114	6.7
114	6.8
114	7
114	6.8
114	6.7
114	6.7
115	6.4
115	6.4
115	6.2
115	6.1
115	6.1
115	6.2
115	6.4
115	6.4
115	6.5
115	6.5
116	6.4
116	6.4
116	6.1
116	6
116	5.9
116	6
116	6
116	5.8
116	5.8
116	6
117	6
117	6
117	6.3
117	5.9
117	5.7
117	6
117	6.2
117	6.2
117	6.2
117	6.4
118	6.1
118	6.3
118	6
118	6.3
118	6.2
118	6.4
118	6.1
118	6.3
118	6.2
118	6.1
119	6.4
119	6.4
119	6.2
119	6.1
119	6.2
119	6.1
119	6
119	6.2
119	6
119	6.3
120	6
120	6.1
120	6.1
120	6
120	6.1
120	6.1
120	6.2
120	6.1
120	6.1
120	6.1
121	6.1
121	6.2
121	6.2
121	6.5
121	6.2
121	6.4
121	6
121	5.9
121	5.8
121	5.9
122	5.9
122	6.3
122	6.5
122	6.4
122	6.2
122	6.1
122	6
122	6
122	6.2
122	6.1
123	6.1
123	6.4
123	6.4
123	6.1
123	5.8
123	6.2
123	5.9
123	5.9
123	5.7
123	5.8
124	5.7
124	5.7
124	6
124	6.1
124	6.1
124	6.2
124	6.2
124	6.3
124	6.5
124	6.4
125	6.3
125	6.3
125	6.2
125	6.2
125	6.2
125	6.3
125	6.2
125	6.5
125	6.6
125	6.3
126	6.7
126	6.7
126	6.5
126	6.5
126	6.3
126	6.4
126	6.5
126	6.2
126	6.2
126	6.3
127	6.3
127	6.2
127	6.2
127	6.1
127	6.3
127	6.6
127	6.4
127	6.8
127	6.3
127	5.9
128	6.4
128	6.5
128	6.4
128	6.2
128	6.3
128	6.3
128	6.1
128	6.3
128	6.2
128	6.1
129	6
129	6
129	6.1
129	6.4
129	6.2
129	6.3
129	6.3
129	6.4
129	6.3
129	6.3
130	6.4
130	6.4
130	6.8
130	6.6
130	6.6
130	6.4
130	6.2
130	6.1
130	6.1
130	6.5
131	6.5
131	6.4
131	6.3
131	6.5
131	6.3
131	6.6
131	6.7
131	6.7
131	6.5
131	6.9
132	6.8
132	6.4
132	6.3
132	6.4
132	6.3
132	6.2
132	6.5
132	6.3
132	6.2
132	6.3
133	6.2
133	6.5
133	6.2
133	6.4
133	6.5
133	6.3
133	6.5
133	6.5
133	6.6
133	6.8
134	6.8
134	6.4
134	6.5
134	6.9
134	7
134	7
134	6.8
134	6.7
134	6.6
134	6.6
135	6.7
135	6.6
135	6.4
135	6.7
135	7
135	6.8
135	6.7
135	7
135	7.1
135	7.2
136	6.9
136	6.7
136	6.3
136	6.3
136	6.6
136	6.5
136	6.1
136	6.4
136	6.2
136	6.1
137	6.3
137	6.6
137	6.8
137	6.5
137	6.6
137	6.8
137	6.6
137	7
137	7
137	7
138	7
138	7.1
138	7
138	6.9
138	6.7
138	6.6
138	6.7
138	6.6
138	6.5
138	6.8
139	6.5
139	6.4
139	6.6
139	6.5
139	6.1
139	6.2
139	6.2
139	6.4
139	6.3
139	6.1
140	6.1
140	5.9
140	6.1
140	5.8
140	6.2
140	5.9
140	6.3
140	6.3
140	6
140	6.5
141	20720
141	22222200
141	22222200
141	21739100
141	22222200
141	21978000
141	22222200
141	22727300
141	21978000
141	22222200
142	21978000
142	21978000
142	22222200
142	21978000
142	22222200
142	22222200
142	22222200
142	22222200
142	22222200
142	21978000
143	21978000
143	21978000
143	22727300
143	22471900
143	22222200
143	22222200
143	22222200
143	22471900
143	22727300
143	22471900
144	22727300
144	22471900
144	22222200
144	22222200
144	22222200
144	22471900
144	22222200
144	22222200
144	22222200
144	22727300
145	22471900
145	22222200
145	22471900
145	22222200
145	21978000
145	22222200
145	22222200
145	21978000
145	22222200
145	21978000
146	22222200
146	22222200
146	21978000
146	22222200
146	22222200
146	22222200
146	22471900
146	21978000
146	21505400
146	21978000
147	21978000
147	21052600
147	21739100
147	21739100
147	21739100
147	20618600
147	21739100
147	19047600
147	5.7
147	5.7
148	5.7
148	5.6
148	6
148	5.9
148	5.7
148	5.8
148	5.9
148	5.7
148	6.1
148	5.8
149	5.7
149	6
149	6.1
149	6
149	5.8
149	5.6
149	5.9
149	5.9
149	6
149	5.8
150	6
150	6.2
150	6.1
150	6.3
150	6.2
150	6.4
150	6.2
150	6.4
150	6.1
150	6.3
151	6.1
151	6.2
151	6.5
151	6.2
151	6
151	6.2
151	6.4
151	6
151	6
151	6.1
152	6.5
152	6.6
152	6.7
152	6.1
152	6.2
152	6.4
152	6.6
152	6.1
152	6
152	6.3
153	6.2
153	6.5
153	6.2
153	6
153	6
153	6.3
153	5.9
153	6.1
153	6.5
153	6.1
154	6.2
154	6.5
154	6.1
154	6.3
154	6.1
154	6.4
154	6.5
154	6.2
154	6.2
154	6
155	5.9
155	6.1
155	5.9
155	6.1
155	6.1
155	6.1
155	6.2
155	5.9
155	5.9
155	5.9
156	6
156	5.9
156	6
156	6
156	6.2
156	6
156	5.9
156	5.8
156	6
156	5.9
157	5.9
157	6.2
157	6
157	6.3
157	6.1
157	5.8
157	6
157	6
157	6
157	5.9
158	5.7
158	6.1
158	5.9
158	5.9
158	6.2
158	6.4
158	6.2
158	6.5
158	6.4
158	6.6
159	6.2
159	6.1
159	5.8
159	5.7
159	5.6
159	5.7
159	5.5
159	5.4
159	5.6
159	5.8
160	5.8
160	5.9
160	5.6
160	5.6
160	6
160	6
160	6
160	6
160	6.2
160	6
161	6
161	6
161	5.7
161	5.8
161	6.1
161	5.9
161	6.1
161	6
161	5.9
161	6.2
162	5.7
162	5.7
162	5.9
162	5.7
162	5.9
162	6
162	6.2
162	6.2
162	6.2
162	5.8
163	5.9
163	5.9
163	5.7
163	5.8
163	5.4
163	5.3
163	5.5
163	5.6
163	5.6
163	5.5
164	5.4
164	5.8
164	6
164	5.6
164	5.8
164	5.6
164	5.3
164	5.5
164	5.3
164	5.2
165	5.4
165	5.9
165	5.8
165	5.7
165	5.7
165	6
165	6
165	5.8
165	5.9
165	5.6
166	5.9
166	5.9
166	5.9
166	5.6
166	5.6
166	5.7
166	5.8
166	5.9
166	6
166	5.7
167	5.6
167	5.5
167	5.5
167	5.4
167	5.7
167	5.9
167	5.5
167	5.3
167	5.5
167	5.6
168	5.4
168	5.2
168	5.3
168	5.3
168	5.4
168	5.4
168	5.6
168	5.6
168	5.6
168	5.5
169	5.5
169	5.6
169	5.6
169	5.6
169	5.4
169	5.2
169	5.8
169	5.8
169	5.9
169	6
170	5.9
170	5.7
170	5.7
170	5.8
170	5.6
170	5.6
170	5.4
170	5.7
170	5.4
170	5.6
171	5.3
171	5.7
171	6
171	5.7
171	5.9
171	5.7
171	5.9
171	5.7
171	5.7
171	5.7
172	5.7
172	5.3
172	5.3
172	5.2
172	5.3
172	5.6
172	5.6
172	6
172	5.9
172	6
173	5.7
173	5.8
173	5.8
173	6
173	6.1
173	6.3
173	6.3
173	6.5
173	6.2
173	6.1
174	6.1
174	6.2
174	6.1
174	6.1
174	6.2
174	5.9
174	5.8
174	5.7
174	5.7
174	5.7
175	5.6
175	5.7
175	5.8
175	5.9
175	5.6
175	5.7
175	5.5
175	5.7
175	5.6
175	5.7
176	5.7
176	5.8
176	5.4
176	5.3
176	5.6
176	5.6
176	5.7
176	5.6
176	5.7
176	5.7
177	5.7
177	5.6
177	5.7
177	5.6
177	5.3
177	5.4
177	5.7
177	5.7
177	5.6
177	5.5
178	5.3
178	5.8
178	5.9
178	5.6
178	5.4
178	5.4
178	5.5
178	5.6
178	5.7
178	5.7
179	5.8
179	5.9
179	6.1
179	5.9
179	6
179	5.7
179	5.7
179	6
179	5.8
179	6.1
180	5.7
180	5.4
180	5.4
180	5.4
180	5.4
180	5.5
180	5.6
180	5.9
180	5.8
180	5.9
181	5.7
181	5.8
181	5.7
181	5.8
181	5.9
181	5.9
181	6.1
181	5.8
181	5.9
181	5.8
182	5.9
182	6
182	5.9
182	6.2
182	5.9
182	5.9
182	5.8
182	5.6
182	5.7
182	5.9
183	5.9
183	5.7
183	6
183	5.9
183	5.7
183	5.8
183	5.4
183	5.6
183	5.4
183	5.6
184	5.6
184	5.6
184	5.2
184	5.4
184	5.5
184	5.3
184	5.4
184	5.4
184	5.4
184	5.6
185	5.8
185	5.6
185	5.4
185	5.5
185	5.6
185	5.5
185	5.7
185	5.7
185	6
185	6.3
186	5.9
186	5.9
186	5.8
186	6
186	5.9
186	6
186	6
186	6.3
186	6
186	5.8
187	5.6
187	5.8
187	5.8
187	5.8
187	5.7
187	5.6
187	5.8
187	5.5
187	5.7
187	5.8
188	5.8
188	5.8
188	5.7
188	5.5
188	5.6
188	5.4
188	5.4
188	5.3
188	5.6
188	5.6
189	5.2
189	5.2
189	5.6
189	5.4
189	5.5
189	5.2
189	5.4
189	5.4
189	5.5
189	5.3
190	5.4
190	5.4
190	5.7
190	5.3
190	5.4
190	5.4
190	5.4
190	5.4
190	5.5
190	5.7
191	5.6
191	5.8
191	5.8
191	5.6
191	5.4
191	5.5
191	5.5
191	5.4
191	5.4
191	5.2
192	5.1
192	5.3
192	5.3
192	5.2
192	5.3
192	5.2
192	5.3
192	5.4
192	5.2
192	5.4
193	5.3
193	5.3
193	5.6
193	6
193	5.9
193	5.7
193	5.4
193	5.3
193	5.2
193	5.4
194	5.4
194	5.4
194	5.7
194	5.5
194	5.4
194	5.3
194	5.4
194	5.6
194	5.3
194	5.4
195	5.4
195	5.1
195	5.3
195	5.3
195	5.1
195	4.9
195	5.2
195	5.2
195	5.5
195	5.2
196	5.4
196	5.6
196	5.3
196	5.3
196	5.5
196	5.1
196	5.2
196	5.2
196	5.3
196	5.2
197	5.1
197	5.3
197	5.2
197	5.2
197	5.3
197	5.4
197	5.2
197	5.3
197	5.2
197	5
198	5.1
198	5.1
198	5.2
198	4.9
198	5.3
198	5
198	5.1
198	5.1
198	4.9
198	5.3
199	5.3
199	5
199	5
199	5
199	5.1
199	5.2
199	5.3
199	4.9
199	5.4
199	5.2
200	5.1
200	5
200	5.1
200	5.1
[truncated: 1,690 more rows]

## Sheet: Figure 1f
Original		Healed
Magnetic field (mT)	Magnetoresistance (%)	Magnetic field (mT)	Magnetoresistance (%)
15.2655	0.94231	15.1972	1.05177
15.239	0.94566	15.1811	1.05038
15.1689	0.94552	15.128	1.05201
15.0566	0.94207	15.0351	1.05112
14.9089	0.93893	14.8989	1.05189
14.7216	0.93872	14.7409	1.05035
14.5485	0.93566	14.5536	1.04646
14.3552	0.93065	14.3693	1.04958
14.159	0.9312	14.1725	1.0492
13.9377	0.91642	13.9542	1.0482
13.7438	0.92784	13.7549	1.04414
13.538	0.91498	13.5561	1.04227
13.3067	0.92012	13.3201	1.04272
13.114	0.90481	13.1204	1.03893
12.8945	0.92047	12.9182	1.03868
12.6924	0.90634	12.7111	1.04168
12.4891	0.90244	12.4984	1.0382
12.2835	0.90946	12.305	1.03893
12.083	0.90552	12.0984	1.03476
11.8759	0.88897	11.8814	1.03506
11.6683	0.89967	11.6913	1.03396
11.4752	0.89253	11.4841	1.03393
11.2755	0.89712	11.2871	1.03041
11.069	0.88818	11.0892	1.02689
10.8585	0.89605	10.8713	1.02661
10.6675	0.88347	10.6744	1.02523
10.4718	0.88874	10.4632	1.02146
10.2484	0.86861	10.2743	1.02326
10.0584	0.86915	10.0832	1.02064
9.87402	0.87184	9.86909	1.0204
9.65499	0.86145	9.66209	1.02082
9.4601	0.85137	9.47721	1.01669
9.26673	0.85822	9.25498	1.01654
9.05954	0.85258	9.0661	1.01164
8.86457	0.83828	8.8736	1.01179
8.64967	0.84593	8.67323	1.00941
8.44928	0.84267	8.4579	1.01156
8.23697	0.8307	8.26217	1.00664
8.04487	0.8377	8.06609	1.00715
7.85468	0.82448	7.86584	1.00473
7.6421	0.82708	7.65612	1.00147
7.44162	0.8162	7.46079	1.00135
7.26121	0.80623	7.26457	0.99716
7.037	0.8042	7.05763	0.99548
6.84665	0.80656	6.86555	0.9904
6.63379	0.8142	6.65507	0.98872
6.4405	0.79264	6.45901	0.98579
6.24432	0.7921	6.2626	0.98226
6.03448	0.78609	6.03625	0.97747
5.84221	0.76907	5.84868	0.97365
5.62443	0.76892	5.6516	0.97222
5.4344	0.77174	5.44139	0.96692
5.23202	0.75559	5.24127	0.96068
5.0327	0.75099	5.03848	0.95684
4.8371	0.75187	4.84959	0.95347
4.63765	0.73567	4.63929	0.94645
4.44242	0.72682	4.44817	0.94034
4.22489	0.72405	4.2512	0.93523
4.02575	0.71158	4.0288	0.9292
3.83626	0.71228	3.84297	0.92103
3.63247	0.70552	3.63565	0.91052
3.42434	0.68968	3.43886	0.90478
3.22208	0.69227	3.24517	0.89941
3.02265	0.67367	3.05194	0.88434
2.83438	0.66816	2.82992	0.87582
2.6137	0.64243	2.64226	0.86496
2.41732	0.63309	2.42699	0.8502
2.22802	0.63293	2.2331	0.8343
2.01728	0.6183	2.04118	0.81569
1.81183	0.58885	1.8234	0.79514
1.62497	0.5687	1.63185	0.76872
1.41774	0.55468	1.4283	0.73941
1.24856	0.54033	1.25669	0.71057
1.14311	0.52896	1.10545	0.69224
1.04258	0.52004	1.00235	0.67042
0.9784	0.50422	0.93147	0.66062
0.9377	0.49433	0.8856	0.64733
0.88367	0.49179	0.84108	0.63922
0.85943	0.49231	0.80956	0.6256
0.83775	0.48228	0.78381	0.62177
0.81901	0.48321	0.76564	0.61172
0.80206	0.4706	0.73949	0.60815
0.79022	0.47111	0.72017	0.6056
0.78288	0.47785	0.71348	0.60596
0.76272	0.46643	0.70181	0.59975
0.75373	0.46619	0.68967	0.59444
0.73432	0.4635	0.67501	0.59034
0.71206	0.45348	0.64875	0.58503
0.69984	0.44399	0.63677	0.5761
0.67848	0.44653	0.61737	0.57269
0.66255	0.45101	0.59379	0.56546
0.63804	0.43285	0.57373	0.56205
0.61968	0.43084	0.56487	0.55077
0.60686	0.42764	0.54827	0.54875
0.57671	0.41785	0.52193	0.53784
0.56214	0.41974	0.4961	0.53074
0.53062	0.39801	0.48135	0.52422
0.52208	0.39847	0.45949	0.51424
0.50005	0.39258	0.44915	0.50147
0.48618	0.3865	0.42609	0.49435
0.46682	0.36918	0.39937	0.48228
0.44397	0.3559	0.38097	0.47323
0.42341	0.3503	0.35903	0.45974
0.39618	0.33457	0.33643	0.4459
0.38117	0.32324	0.32497	0.43021
0.35698	0.30835	0.30506	0.41638
0.33718	0.30346	0.27989	0.4023
0.3201	0.27342	0.26474	0.38773
0.30139	0.2764	0.24339	0.37103
0.28514	0.27658	0.21693	0.35471
0.25474	0.26683	0.19293	0.33445
0.24424	0.25187	0.17488	0.32046
0.22062	0.23577	0.16153	0.29486
0.2015	0.22072	0.14795	0.26102
0.1819	0.19117	0.13037	0.227
0.16866	0.18285	0.10305	0.1747
0.13995	0.14735	0.07625	0.12882
0.11878	0.12477	0.06459	0.08106
0.09941	0.08939	0.04405	0.0258
0.07808	0.05862	0.01444	0.01071
0.0635	0.04477	0	1.04451e-07
0.04565	0.02696	-0.02536	0.02785
0.01856	0.01812	-0.0401	0.05721
0	1.71714e-08	-0.0602	0.07463
-0.01976	0.00366	-0.08475	0.10231
-0.03407	0.02801	-0.09537	0.12297
-0.06944	0.03297	-0.11957	0.15625
-0.07608	0.05141	-0.1394	0.19216
-0.0976	0.1073	-0.15662	0.22803
-0.12137	0.14436	-0.17392	0.26833
-0.13885	0.16179	-0.20188	0.29483
-0.16394	0.17821	-0.21837	0.32005
-0.17738	0.20511	-0.24158	0.3686
-0.20876	0.22484	-0.2615	0.3864
-0.21959	0.25012	-0.27938	0.39858
-0.23816	0.25776	-0.30295	0.3946
-0.2587	0.28069	-0.32561	0.40165
-0.27527	0.28149	-0.34079	0.41251
-0.29425	0.29436	-0.36074	0.41855
-0.31938	0.29595	-0.38457	0.42811
-0.34515	0.31797	-0.39629	0.43281
-0.36324	0.33143	-0.42191	0.44275
-0.38024	0.34253	-0.43925	0.45412
-0.40394	0.36012	-0.46477	0.45607
-0.41753	0.3711	-0.47946	0.46328
-0.44516	0.36233	-0.50227	0.47813
-0.466	0.37434	-0.51822	0.49053
-0.47763	0.38263	-0.53596	0.49675
-0.5042	0.3966	-0.56803	0.50288
-0.52278	0.39609	-0.58747	0.52267
-0.54931	0.39567	-0.59718	0.54515
-0.56267	0.40296	-0.62151	0.55215
-0.58299	0.41275	-0.64482	0.5496
-0.59637	0.42159	-0.6638	0.5554
-0.61236	0.41999	-0.67464	0.56126
-0.63696	0.43228	-0.69938	0.56979
-0.66573	0.43792	-0.71825	0.57975
-0.68148	0.44812	-0.74413	0.58281
-0.70173	0.44633	-0.76734	0.59158
-0.71559	0.44924	-0.78169	0.59639
-0.73622	0.44269	-0.79219	0.60341
-0.76086	0.46359	-0.81968	0.6086
-0.7925	0.4665	-0.84734	0.61581
-0.80794	0.46219	-0.86187	0.61805
-0.82011	0.46836	-0.88813	0.62588
-0.83559	0.47036	-0.90674	0.63061
-0.85902	0.4661	-0.92034	0.63407
-0.87972	0.47395	-0.93823	0.63852
-0.90713	0.47443	-0.95761	0.64344
-0.92879	0.4724	-0.98535	0.64907
-0.94109	0.48067	-1.00196	0.65358
-0.96764	0.48406	-1.0258	0.66147
-1.03331	0.49954	-1.06309	0.66659
-1.12605	0.5145	-1.14769	0.69043
-1.26359	0.54208	-1.2697	0.71108
-1.41728	0.56614	-1.42456	0.73777
-1.58601	0.57996	-1.57805	0.7613
-1.76872	0.592	-1.75867	0.7822
-1.94819	0.61527	-1.95708	0.7998
-2.1561	0.62002	-2.14601	0.81942
-2.358	0.63369	-2.35469	0.83403
-2.56372	0.65069	-2.55401	0.84682
-2.78527	0.67364	-2.75677	0.86044
-2.9858	0.67811	-2.96891	0.87127
-3.19908	0.68501	-3.17376	0.88589
-3.39796	0.69617	-3.37393	0.89531
-3.59684	0.69622	-3.58021	0.90549
-3.79439	0.71341	-3.77238	0.9176
-4.00627	0.7249	-4.00116	0.92534
-4.21019	0.72886	-4.1893	0.93156
-4.40512	0.74067	-4.38878	0.94079
-4.62471	0.74331	-4.60265	0.94805
-4.8185	0.7537	-4.79961	0.95198
-5.00748	0.76361	-5.01155	0.95601
-5.22197	0.75956	-5.19731	0.96322
-5.41501	0.77049	-5.3952	0.97182
-5.61925	0.78353	-5.61153	0.97503
-5.81384	0.78068	-5.80885	0.97754
-6.03125	0.78873	-6.00019	0.98275
-6.22364	0.7905	-6.19593	0.98622
-6.42414	0.7975	-6.41749	0.9907
-6.61793	0.80238	-6.60906	0.99203
-6.81186	0.80934	-6.80091	1.00155
-7.03625	0.81612	-7.01766	1.00188
-7.22584	0.81912	-7.21301	1.00211
-7.41629	0.83322	-7.40537	1.00398
-7.62858	0.82385	-7.60569	1.00783
-7.83109	0.82876	-7.80741	1.01232
-8.01646	0.83921	-8.00577	1.01358
-8.2205	0.8408	-8.20081	1.01246
-8.41184	0.84565	-8.41175	1.01571
-8.6341	0.85311	-8.61008	1.02025
-8.82945	0.85044	-8.80504	1.01922
-9.02729	0.85451	-9.0151	1.02003
-9.2292	0.85141	-9.22136	1.02468
-9.42029	0.85947	-9.40683	1.02603
-9.63322	0.85933	-9.60389	1.02625
-9.82144	0.86794	-9.82852	1.02862
-10.0133	0.87311	-10.0159	1.02858
-10.2306	0.86082	-10.2033	1.02994
-10.4295	0.86414	-10.4226	1.03304
-10.626	0.87995	-10.6119	1.03298
-10.8329	0.8742	-10.8123	1.03273
-11.0332	0.86738	-11.0253	1.03215
-11.2344	0.88295	-11.2196	1.03439
-11.4308	0.88346	-11.4175	1.03786
-11.6312	0.8915	-11.6251	1.03592
-11.8317	0.8949	-11.8244	1.03921
-12.0418	0.89121	-12.0169	1.03829
-12.229	0.89545	-12.2272	1.0391
-12.4393	0.89666	-12.4171	1.04395
-12.6357	0.89298	-12.6179	1.04349
-12.8424	0.90912	-12.8134	1.04512
-13.0349	0.91612	-13.03	1.04787
-13.2474	0.90968	-13.2264	1.04635
-13.4371	0.90713	-13.4241	1.04813
-13.6289	0.90979	-13.639	1.04901
-13.8476	0.92148	-13.8303	1.0512
-14.0398	0.9156	-14.0178	1.05298
-14.2279	0.9227	-14.2198	1.05222
