# Supplementary material for: Self-healable printed magnetic field sensors using alternating magnetic fields
Source: Nat Commun. 2022 Nov 3;13:6587. doi: 10.1038/s41467-022-34235-3 (PMC9631606; doi:10.1038/s41467-022-34235-3)
Supplement: Supplementary file 12 — Supplementary Dataset 2 [file 41467_2022_34235_MOESM12_ESM.xlsx]

## Sheet: Figure 2a
	0.125 g/ml		0.15 g/ml		0.25 g/ml		0.5 g/ml		0.5 g/ml
Magnetic field (mT)	Magnetoresistance (%)	Magnetic field (mT)	Magnetoresistance (%)	Magnetic field (mT)	Magnetoresistance (%)	Magnetic field (mT)	Magnetoresistance (%)	Magnetic field (mT)	Magnetoresistance (%)
15.27	0.75135	-15.2367	0.76563	15.25	0.81513	15.24	0.9659	15.2501	1.02769
15.2	0.75068	-15.1698	0.76457	15.2	0.81675	15.18	0.96559	15.2191	1.02654
15.14	0.75127	-15.061	0.76644	15.12	0.81826	15.14	0.96957	15.1464	1.02508
15.07	0.75147	-14.9194	0.76867	15.04	0.81832	15.09	0.96737	15.018	1.02943
15.01	0.75041	-14.7439	0.76874	14.97	0.81605	15.02	0.9681	14.8619	1.021
14.95	0.75026	-14.5588	0.76949	14.9	0.81437	14.96	0.96758	14.6925	1.03175
14.89	0.75207	-14.3578	0.76899	14.84	0.81464	14.9	0.96852	14.5005	1.01877
14.84	0.74868	-14.1475	0.76768	14.75	0.81583	14.85	0.96894	14.2886	1.02334
14.8	0.74999	-13.9446	0.76783	14.68	0.81621	14.8	0.96768	14.0944	1.0181
14.75	0.75047	-13.7401	0.76715	14.62	0.81578	14.75	0.97114	13.8862	1.01558
14.7	0.75129	-13.5307	0.76726	14.55	0.81497	14.71	0.97041	13.6742	1.01212
14.66	0.75187	-13.3158	0.76643	14.49	0.81664	14.66	0.97061	13.4481	1.01888
14.61	0.74988	-13.1041	0.768	14.42	0.81507	14.62	0.97187	13.2528	1.01937
14.57	0.75021	-12.8938	0.76881	14.35	0.81507	14.58	0.96831	13.044	1.01297
14.53	0.75029	-12.6817	0.76829	14.29	0.81356	14.54	0.96737	12.8346	1.01036
14.5	0.75123	-12.4871	0.76885	14.24	0.81264	14.5	0.96988	12.638	1.01134
14.45	0.75014	-12.2857	0.7695	14.17	0.81443	14.46	0.96883	12.4191	1.01197
14.4	0.75186	-12.0772	0.76855	14.12	0.81324	14.42	0.96831	12.224	1.008
14.37	0.75257	-11.867	0.76806	14.05	0.81216	14.38	0.9703	12.0306	1.00937
14.34	0.75129	-11.6705	0.76775	13.99	0.81243	14.34	0.96936	11.8204	1.00891
14.29	0.75184	-11.458	0.7676	13.94	0.81378	14.3	0.97114	11.6096	1.00909
14.25	0.75208	-11.2591	0.76694	13.87	0.81443	14.26	0.96936	11.4187	1.00464
14.21	0.74984	-11.0779	0.76623	13.82	0.81426	14.21	0.97082	11.2217	1.00741
14.18	0.75173	-10.8471	0.76706	13.76	0.81264	14.18	0.97051	11.0046	1.00326
14.14	0.7501	-10.6587	0.76654	13.69	0.81464	14.13	0.96936	10.8056	1.00545
14.09	0.75312	-10.4597	0.76679	13.63	0.81329	14.1	0.96841	10.6048	1.00588
14.06	0.75216	-10.2584	0.76766	13.56	0.81426	14.05	0.96841	10.4072	1.00362
14.01	0.75251	-10.0593	0.76795	13.51	0.81286	14.01	0.96768	10.2059	1.00073
13.97	0.75129	-9.85094	0.76816	13.45	0.81172	13.97	0.9681	10.0068	1.00216
13.93	0.75045	-9.65634	0.76833	13.39	0.81059	13.93	0.96894	9.80046	1.00391
13.89	0.75129	-9.4476	0.76705	13.33	0.81021	13.89	0.96841	9.60021	1.00065
13.85	0.74958	-9.25553	0.76676	13.26	0.80854	13.86	0.97093	9.40498	0.99174
13.8	0.75098	-9.04914	0.76533	13.21	0.80983	13.82	0.96883	9.19257	0.98718
13.77	0.74976	-8.83449	0.76421	13.15	0.81102	13.78	0.97187	8.99971	0.98851
13.74	0.74826	-8.65086	0.76329	13.09	0.81005	13.72	0.96883	8.80522	0.98324
13.69	0.75149	-8.45043	0.76017	13.03	0.80913	13.69	0.9703	8.59033	0.98136
13.65	0.75089	-8.24939	0.75865	12.97	0.81108	13.65	0.9724	8.3961	0.98236
13.62	0.74895	-8.05818	0.75795	12.91	0.81151	13.61	0.97187	8.19205	0.97874
13.57	0.74992	-7.83587	0.75523	12.84	0.80994	13.58	0.96883	7.98197	0.97569
13.52	0.75035	-7.64542	0.75439	12.79	0.80935	13.54	0.97334	7.7864	0.97688
13.49	0.74903	-7.45353	0.7549	12.73	0.8094	13.5	0.97114	7.59073	0.96931
13.45	0.75019	-7.24068	0.75411	12.66	0.80962	13.45	0.97093	7.37611	0.9638
13.41	0.75034	-7.04246	0.75341	12.61	0.80978	13.41	0.96957	7.17963	0.96464
13.37	0.75027	-6.84267	0.75268	12.55	0.81032	13.38	0.97124	6.98308	0.96153
13.33	0.75066	-6.63052	0.74993	12.49	0.81097	13.33	0.97082	6.77842	0.95838
13.28	0.7487	-6.42923	0.7489	12.42	0.80973	13.3	0.97334	6.57911	0.95449
13.25	0.74888	-6.24095	0.74802	12.36	0.81032	13.25	0.97292	6.3824	0.95326
13.21	0.74876	-6.02819	0.74565	12.31	0.8094	13.21	0.9702	6.17377	0.95368
13.17	0.75021	-5.83574	0.74381	12.25	0.80956	13.18	0.9703	5.97829	0.94861
13.13	0.74794	-5.62871	0.74164	12.19	0.80897	13.13	0.97229	5.7774	0.94402
13.1	0.74872	-5.43696	0.74044	12.12	0.80665	13.09	0.97103	5.59887	0.93863
13.05	0.74909	-5.21249	0.73774	12.07	0.8067	13.05	0.97281	5.37117	0.9339
13.01	0.74815	-5.0296	0.73398	12	0.80783	13.01	0.97177	5.17945	0.93218
12.96	0.74799	-4.82846	0.72992	11.95	0.80573	12.97	0.97072	4.98885	0.92474
12.93	0.74924	-4.62552	0.72705	11.89	0.80643	12.93	0.9703	4.76986	0.90893
12.89	0.74822	-4.43416	0.72443	11.83	0.81027	12.89	0.97313	4.57651	0.90953
12.85	0.74541	-4.22387	0.72229	11.76	0.80973	12.85	0.97187	4.3678	0.90522
12.81	0.74653	-4.02953	0.71995	11.7	0.80864	12.81	0.96883	4.17239	0.89366
12.77	0.74667	-3.83052	0.71537	11.64	0.80832	12.77	0.9703	3.97735	0.88855
12.73	0.74747	-3.62769	0.70947	11.58	0.80892	12.74	0.97041	3.77288	0.88337
12.69	0.74751	-3.42366	0.70169	11.53	0.80913	12.69	0.96873	3.56427	0.87672
12.65	0.74828	-3.21347	0.69186	11.46	0.80827	12.64	0.97355	3.36828	0.87523
12.61	0.74622	-3.02548	0.68419	11.4	0.80854	12.61	0.97198	3.16761	0.86289
12.57	0.74727	-2.81649	0.67988	11.34	0.80773	12.57	0.97061	2.97261	0.84875
12.53	0.74558	-2.62566	0.67241	11.28	0.80724	12.53	0.96873	2.77206	0.83535
12.49	0.74714	-2.41903	0.66298	11.23	0.80627	12.49	0.97449	2.55511	0.81378
12.45	0.74521	-2.21842	0.654	11.17	0.80719	12.45	0.97187	2.37105	0.79729
12.4	0.74621	-2.00436	0.64148	11.1	0.8067	12.41	0.9724	2.17273	0.78886
12.36	0.74429	-1.81852	0.62502	11.03	0.80432	12.37	0.97386	1.95731	0.76629
12.33	0.74692	-1.60345	0.60911	10.98	0.80767	12.33	0.97281	1.75999	0.7461
12.29	0.74653	-1.42367	0.58873	10.92	0.80611	12.29	0.97281	1.56385	0.72418
12.24	0.74415	-1.23619	0.57194	10.86	0.80546	12.25	0.96978	1.37067	0.69585
12.21	0.7437	-1.09931	0.55385	10.8	0.80708	12.2	0.97198	1.19383	0.67853
12.17	0.74879	-0.99488	0.54078	10.74	0.80821	12.17	0.97135	1.08563	0.65425
12.13	0.74515	-0.91692	0.52974	10.68	0.80578	12.13	0.97051	1.00329	0.64174
12.09	0.74759	-0.87274	0.52267	10.61	0.80621	12.09	0.97208	0.9367	0.62683
12.04	0.74667	-0.83918	0.51808	10.55	0.80594	12.05	0.96957	0.89449	0.61971
12	0.74688	-0.81286	0.51288	10.51	0.80627	12.01	0.96862	0.86872	0.61457
11.97	0.7468	-0.78306	0.51062	10.44	0.80686	11.97	0.96674	0.84391	0.61136
11.93	0.74734	-0.77313	0.50974	10.38	0.80611	11.93	0.96821	0.82597	0.60616
11.88	0.7459	-0.75918	0.50784	10.32	0.80767	11.88	0.96883	0.81783	0.59845
11.84	0.74555	-0.74567	0.50586	10.26	0.80665	11.85	0.96716	0.80345	0.59911
11.81	0.74656	-0.73099	0.50408	10.2	0.80783	11.82	0.97439	0.77942	0.58972
11.77	0.7464	-0.71323	0.50132	10.14	0.8081	11.76	0.97219	0.76545	0.58992
11.73	0.74693	-0.71029	0.49866	10.09	0.80832	11.73	0.97219	0.76711	0.59305
11.68	0.74594	-0.68653	0.495	10.02	0.80794	11.69	0.97166	0.74379	0.59104
11.64	0.74673	-0.67376	0.49205	9.96	0.80697	11.65	0.97449	0.73635	0.59159
11.6	0.74608	-0.66179	0.48934	9.9	0.80859	11.6	0.97187	0.70971	0.57738
11.56	0.74578	-0.642	0.48561	9.84	0.80762	11.57	0.97219	0.69992	0.57535
11.52	0.74602	-0.6193	0.48108	9.78	0.80589	11.53	0.97103	0.67167	0.57502
11.48	0.7481	-0.60529	0.47737	9.72	0.80627	11.49	0.96967	0.65391	0.58137
11.45	0.74787	-0.57398	0.47005	9.65	0.80708	11.44	0.96904	0.63597	0.56507
11.41	0.74677	-0.56331	0.46437	9.6	0.80837	11.41	0.97009	0.6202	0.56199
11.36	0.745	-0.54262	0.45944	9.54	0.80919	11.36	0.97355	0.60158	0.5493
11.32	0.74577	-0.51598	0.45466	9.48	0.80702	11.32	0.96999	0.57149	0.55087
11.28	0.74424	-0.50454	0.45033	9.42	0.80735	11.28	0.97166	0.55956	0.54167
11.24	0.74419	-0.48432	0.44743	9.36	0.80783	11.25	0.97271	0.53343	0.53596
11.2	0.74602	-0.46423	0.44266	9.3	0.80681	11.2	0.97009	0.50875	0.52633
11.17	0.74415	-0.4444	0.43507	9.23	0.80648	11.17	0.96967	0.50208	0.52101
11.13	0.745	-0.42074	0.42546	9.18	0.80702	11.12	0.96831	0.47874	0.51728
11.08	0.74472	-0.40082	0.41763	9.11	0.80864	11.09	0.97072	0.46169	0.50926
11.05	0.7438	-0.37778	0.4098	9.05	0.80573	11.04	0.97061	0.43961	0.49714
11.01	0.74629	-0.35833	0.40237	9	0.80659	11	0.97009	0.40966	0.48759
10.96	0.7457	-0.33205	0.39087	8.94	0.80562	10.96	0.96653	0.39416	0.48278
10.93	0.74507	-0.32688	0.38147	8.87	0.80551	10.92	0.96716	0.3775	0.47213
10.88	0.74551	-0.29858	0.36994	8.82	0.80459	10.88	0.96737	0.35787	0.46287
10.84	0.74278	-0.2791	0.35836	8.75	0.80367	10.85	0.96831	0.33956	0.45761
10.8	0.74785	-0.25573	0.34079	8.69	0.80524	10.8	0.96873	0.31426	0.44018
10.77	0.74702	-0.23796	0.32732	8.63	0.8053	10.77	0.97009	0.29417	0.42285
10.72	0.74708	-0.21181	0.31028	8.58	0.8033	10.73	0.97271	0.26757	0.39216
10.69	0.74817	-0.20024	0.29395	8.52	0.80362	10.68	0.96862	0.25542	0.36226
10.64	0.74988	-0.185	0.27066	8.46	0.80308	10.64	0.97208	0.23984	0.3431
10.61	0.74779	-0.16186	0.24628	8.4	0.80346	10.6	0.97355	0.21411	0.31273
10.56	0.74747	-0.14299	0.21428	8.33	0.80524	10.57	0.97103	0.19615	0.28444
10.52	0.74706	-0.11886	0.17878	8.27	0.80086	10.53	0.97344	0.17898	0.21719
10.48	0.7486	-0.10584	0.14466	8.2	0.8034	10.49	0.97219	0.15754	0.16194
10.44	0.74948	-0.08106	0.11134	8.14	0.80367	10.44	0.97103	0.12974	0.10993
10.4	0.74891	-0.0604	0.06814	8.1	0.80438	10.4	0.97114	0.11453	0.04905
10.36	0.74715	-0.03825	0.0457	8.03	0.80351	10.36	0.96831	0.09122	-1.90296e-08
10.32	0.74853	-0.0178	0.00853	7.97	0.80357	10.33	0.96475	0.07388	0.000361697
10.28	0.74777	5e-09	-1.00421e-08	7.92	0.80092	10.28	0.96779	0.05761	0.02268
10.24	0.74899	0.01634	0.04118	7.86	0.80135	10.24	0.96506	0.03558	0.11425
10.2	0.74996	0.03774	0.05547	7.79	0.80005	10.21	0.96789	0.01732	0.16376
10.17	0.74832	0.05807	0.07469	7.74	0.80092	10.17	0.96496	-0.00169	0.19891
10.12	0.74828	0.07878	0.11363	7.68	0.80114	10.12	0.96684	-0.01943	0.27059
10.08	0.75084	0.10394	0.14507	7.61	0.80195	10.09	0.96527	-0.03649	0.33722
10.04	0.74952	0.12884	0.17698	7.54	0.8007	10.04	0.96894	-0.06412	0.36608
10	0.74927	0.14409	0.19653	7.5	0.80254	9.99	0.968	-0.09324	0.39681
9.96	0.74778	0.16303	0.20415	7.42	0.80086	9.96	0.96737	-0.11508	0.40666
9.93	0.7496	0.18008	0.27343	7.37	0.79919	9.92	0.9681	-0.13074	0.41604
9.88	0.74862	0.1844	0.29555	7.3	0.79849	9.88	0.96789	-0.15033	0.43452
9.84	0.74876	0.21608	0.31445	7.25	0.80086	9.83	0.96548	-0.16414	0.44156
9.8	0.7479	0.24391	0.36148	7.19	0.79876	9.8	0.96726	-0.1873	0.45381
9.76	0.7473	0.26514	0.37234	7.13	0.79946	9.76	0.96423	-0.20442	0.45871
9.72	0.74633	0.28227	0.384	7.07	0.80005	9.72	0.96674	-0.22288	0.47808
9.68	0.74786	0.30394	0.39365	7.01	0.79622	9.68	0.96307	-0.24409	0.49006
9.63	0.74751	0.31396	0.40323	6.95	0.7967	9.64	0.96559	-0.26203	0.50061
9.59	0.74531	0.33411	0.41496	6.9	0.79789	9.6	0.96622	-0.2874	0.50896
9.56	0.74692	0.36157	0.42493	6.83	0.79741	9.56	0.96423	-0.30717	0.52855
9.52	0.74626	0.38569	0.43752	6.77	0.79546	9.52	0.96412	-0.32478	0.52528
9.48	0.7475	0.40444	0.44356	6.71	0.79627	9.48	0.96674	-0.34501	0.53273
9.44	0.74726	0.41692	0.44912	6.64	0.79411	9.44	0.96464	-0.36066	0.54782
9.4	0.74723	0.44436	0.45503	6.59	0.7933	9.4	0.96548	-0.38809	0.5511
9.36	0.74673	0.45798	0.46062	6.53	0.79465	9.37	0.96423	-0.40886	0.56122
9.32	0.74588	0.48052	0.46958	6.47	0.79368	9.32	0.96538	-0.42823	0.56838
9.29	0.74581	0.50649	0.47429	6.41	0.79627	9.28	0.96234	-0.44932	0.56971
9.25	0.74506	0.52393	0.48238	6.35	0.79319	9.23	0.96286	-0.46024	0.57819
9.2	0.74546	0.54512	0.48485	6.28	0.79233	9.2	0.9636	-0.49489	0.58461
9.16	0.74468	0.55907	0.48877	6.23	0.79071	9.16	0.96527	-0.50696	0.5887
9.12	0.7444	0.5867	0.491	6.17	0.79136	9.12	0.9659	-0.51721	0.59839
9.08	0.74551	0.60074	0.49195	6.11	0.79076	9.08	0.96454	-0.54231	0.60287
9.04	0.74384	0.62574	0.49786	6.05	0.7919	9.04	0.96433	-0.56923	0.6046
8.99	0.74295	0.6392	0.50088	5.99	0.79195	9	0.96496	-0.58735	0.61089
8.95	0.74429	0.66374	0.50706	5.94	0.79298	8.96	0.96213	-0.60458	0.59761
8.91	0.74427	0.68083	0.5115	5.87	0.79146	8.92	0.96328	-0.62262	0.59615
8.88	0.7426	0.70354	0.51476	5.81	0.79125	8.88	0.96087	-0.64839	0.60452
8.84	0.74354	0.72564	0.51624	5.75	0.7893	8.84	0.96265	-0.66732	0.60692
8.79	0.74428	0.74525	0.51993	5.69	0.7872	8.79	0.96182	-0.69103	0.61296
8.76	0.74203	0.76182	0.5232	5.62	0.78725	8.76	0.95857	-0.70476	0.62763
8.72	0.74041	0.77589	0.52657	5.57	0.78509	8.71	0.96182	-0.7253	0.62562
8.68	0.74082	0.79296	0.52836	5.5	0.78579	8.67	0.96014	-0.75261	0.6282
8.64	0.74071	0.81848	0.53164	5.45	0.78336	8.64	0.96045	-0.76714	0.63625
8.6	0.74082	0.84876	0.53567	5.38	0.7846	8.6	0.96276	-0.78828	0.63469
8.56	0.73857	0.86424	0.54091	5.32	0.78455	8.56	0.95836	-0.80828	0.63543
8.51	0.73931	0.88811	0.54555	5.27	0.78277	8.51	0.95826	-0.8274	0.63872
8.47	0.74144	0.89882	0.54834	5.2	0.78271	8.48	0.9592	-0.84556	0.64207
8.43	0.7418	0.92088	0.55127	5.14	0.78271	8.44	0.96087	-0.86596	0.64873
8.39	0.74085	0.9427	0.55223	5.08	0.78071	8.4	0.95815	-0.88361	0.65064
8.36	0.74029	0.96609	0.55435	5.03	0.78201	8.35	0.95407	-0.90309	0.64977
8.32	0.73943	0.98749	0.55734	4.97	0.7826	8.32	0.95962	-0.93005	0.65077
8.27	0.73882	1.00469	0.56058	4.91	0.78179	8.27	0.95574	-0.95128	0.65627
8.24	0.73928	1.0422	0.56757	4.85	0.78071	8.23	0.95742	-0.9742	0.6594
8.19	0.73976	1.13494	0.58019	4.78	0.7792	8.2	0.95469	-1.0375	0.66169
8.15	0.73896	1.24963	0.59393	4.73	0.77828	8.16	0.95323	-1.13583	0.68303
8.12	0.73857	1.40207	0.60938	4.67	0.77677	8.11	0.95333	-1.27101	0.69814
8.08	0.73641	1.57349	0.6277	4.6	0.77628	8.07	0.95344	-1.43718	0.71441
8.04	0.74022	1.7599	0.64535	4.55	0.77563	8.04	0.95082	-1.61954	0.7345
8	0.73853	1.95743	0.66126	4.48	0.77655	7.99	0.95208	-1.80693	0.75255
7.95	0.73736	2.1533	0.67497	4.42	0.77428	7.96	0.95249	-1.99787	0.77267
7.91	0.73685	2.37156	0.68563	4.36	0.77201	7.92	0.95208	-2.21032	0.78863
7.88	0.73795	2.5588	0.69622	4.3	0.76872	7.87	0.95239	-2.41675	0.8118
7.84	0.73634	2.77436	0.70344	4.24	0.76958	7.84	0.9549	-2.61574	0.82577
7.79	0.7383	2.98079	0.71078	4.18	0.76856	7.79	0.95145	-2.84123	0.83933
7.76	0.73838	3.19546	0.71586	4.12	0.76591	7.76	0.9503	-3.04091	0.8492
7.71	0.73583	3.4089	0.72312	4.06	0.7658	7.72	0.95145	-3.23749	0.86119
7.67	0.73575	3.60946	0.72721	3.99	0.76645	7.67	0.95166	-3.44431	0.86724
7.63	0.73608	3.80934	0.73135	3.94	0.76299	7.63	0.95155	-3.66659	0.87898
7.59	0.73675	4.01374	0.73736	3.89	0.76315	7.59	0.94935	-3.8496	0.8906
7.56	0.73591	4.21726	0.74139	3.83	0.7591	7.55	0.94778	-4.05183	0.89761
7.51	0.73465	4.42534	0.74686	3.77	0.75948	7.51	0.94925	-4.27694	0.89675
7.48	0.73433	4.62765	0.74703	3.7	0.75635	7.47	0.94789	-4.47844	0.90331
7.44	0.73411	4.824	0.74976	3.64	0.75478	7.44	0.9459	-4.6672	0.90624
7.39	0.73427	5.03586	0.7544	3.58	0.75316	7.4	0.94464	-4.87002	0.90806
7.35	0.73303	5.22187	0.75861	3.52	0.75251	7.36	0.94569	-5.0763	0.92201
7.31	0.73126	5.42684	0.76064	3.46	0.75121	7.32	0.94213	-5.26047	0.92636
7.27	0.73171	5.62492	0.76406	3.41	0.74786	7.28	0.94621	-5.47471	0.93647
7.23	0.732	5.82343	0.76376	3.34	0.74392	7.23	0.94652	-5.67648	0.93989
7.19	0.73219	6.02808	0.76437	3.28	0.74332	7.19	0.94338	-5.86569	0.94526
7.15	0.73197	6.24216	0.76563	3.22	0.74143	7.15	0.94548	-6.08102	0.94369
7.12	0.73075	6.42875	0.7665	3.16	0.73781	7.11	0.94296	-6.27833	0.94995
7.08	0.73425	6.63495	0.76772	3.1	0.73571	7.07	0.94055	-6.47048	0.96028
7.04	0.73256	6.83404	0.76792	3.05	0.73263	7.03	0.94108	-6.673	0.96302
7	0.73187	7.0304	0.77114	2.97	0.72987	7	0.94034	-6.88623	0.9672
6.95	0.73177	7.23895	0.77409	2.91	0.7282	6.95	0.93898	-7.07822	0.97369
6.9	0.73027	7.43537	0.77367	2.86	0.72517	6.91	0.94097	-7.27136	0.97533
6.87	0.72925	7.64132	0.77406	2.79	0.72096	6.86	0.93961	-7.48539	0.9768
6.84	0.73108	7.83104	0.77368	2.74	0.7168	6.83	0.93867	-7.67158	0.9808
6.79	0.7298	8.03324	0.77576	2.68	0.71291	6.79	0.94055	-7.88626	0.98481
6.76	0.72918	8.24027	0.77706	2.62	0.70723	6.75	0.94034	-8.08	0.98109
6.71	0.72906	8.4301	0.77581	2.55	0.7034	6.71	0.93626	-8.28182	0.98551
6.67	0.72822	8.63822	0.77871	2.5	0.70091	6.67	0.93375	-8.47863	0.99089
6.63	0.72877	8.83104	0.7793	2.44	0.69497	6.63	0.93636	-8.68235	0.99263
6.59	0.72782	9.03345	0.78006	2.37	0.69135	6.59	0.93794	-8.87806	0.99234
6.55	0.72927	9.23947	0.77956	2.32	0.6874	6.55	0.93626	-9.09409	0.99132
6.52	0.72754	9.4419	0.77489	2.25	0.68119	6.51	0.93406	-9.28222	0.99192
6.47	0.7285	9.64614	0.77467	2.21	0.67644	6.48	0.93385	-9.48486	0.99349
6.42	0.72935	9.8337	0.77555	2.14	0.67006	6.43	0.93186	-9.6906	0.99362
6.39	0.72854	10.0496	0.77378	2.08	0.66466	6.39	0.93312	-9.8962	1.00146
6.35	0.72654	10.2311	0.7737	2.01	0.65909	6.34	0.93081	-10.0872	1.00602
6.31	0.72717	10.4415	0.7733	1.96	0.6532	6.3	0.92704	-10.2741	1.00688
6.27	0.72811	10.6377	0.7735	1.9	0.6438	6.27	0.92861	-10.4892	1.00548
6.22	0.72622	10.8478	0.77267	1.83	0.63759	6.24	0.9284	-10.6922	1.00961
6.19	0.72538	11.0402	0.7724	1.77	0.63095	6.18	0.92882	-10.889	1.00458
6.16	0.72715	11.2468	0.7714	1.72	0.62311	6.15	0.92725	-11.0968	1.00839
6.11	0.72652	11.4329	0.77155	1.66	0.61663	6.11	0.92652	-11.2837	1.00363
6.07	0.72579	11.6501	0.77132	1.6	0.60766	6.06	0.92526	-11.4902	1.00741
6.03	0.72561	11.8316	0.77215	1.54	0.60226	6.03	0.92589	-11.6801	1.01807
5.99	0.72287	12.0453	0.77278	1.48	0.59296	5.99	0.92369	-11.9026	1.01423
5.94	0.72388	12.2376	0.77379	1.42	0.58507	5.94	0.92149	-12.0832	1.0165
5.9	0.72426	12.4508	0.77425	1.36	0.57465	5.92	0.92118	-12.2814	1.01102
5.88	0.72197	12.6334	0.7734	1.3	0.56411	5.87	0.91845	-12.5057	1.01538
5.83	0.72413	12.8591	0.77282	1.24	0.55271	5.83	0.91741	-12.7032	1.02263
5.79	0.72241	13.0465	0.77335	1.18	0.54218	5.79	0.91971	-12.8959	1.0112
5.75	0.72	13.247	0.77503	1.11	0.53196	5.75	0.91699	-13.0974	1.01396
5.71	0.72063	13.4467	0.77574	1.05	0.52305	5.71	0.91626	-13.2925	1.01787
5.67	0.72126	13.6462	0.77741	0.99392	0.51441	5.66	0.9173	-13.4928	1.01241
5.63	0.72091	13.8569	0.77768	0.92351	0.50538	5.63	0.91615	-13.6934	1.01714
5.6	0.72129	14.0414	0.77772	0.87593	0.49442	5.59	0.91573	-13.895	1.01887
5.54	0.72019	14.2522	0.777	0.82412	0.48318	5.55	0.91584	-14.0999	1.01259
5.51	0.71934			0.76497	0.47253	5.51	0.91322	-14.2949	1.02011
5.47	0.71861			0.69839	0.45784	5.47	0.91447
5.43	0.71523			0.63635	0.44574	5.42	0.91447
5.39	0.71728			0.57354	0.42715	5.39	0.91028
5.35	0.71487			0.51295	0.41283	5.35	0.90913
5.31	0.71527			0.44679	0.39598	5.31	0.90819
5.26	0.71524			0.39835	0.37517	5.27	0.90662
5.23	0.71455			0.33638	0.34746	5.23	0.90798
5.18	0.71233			0.27552	0.30926	5.19	0.90756
5.15	0.7106			0.20998	0.2454	5.14	0.90746
5.11	0.71047			0.15322	0.1107	5.11	0.90599
5.07	0.70783			0.09476	0	5.07	0.90903
5.03	0.70823			0.03579	0.07116	5.03	0.90599
4.99	0.70677			-0.02973	0.17003	4.99	0.90568
4.95	0.70836			-0.08864	0.24621	4.94	0.90023
4.91	0.70681			-0.14727	0.28511	4.9	0.90306
4.87	0.70586			-0.2027	0.32017	4.87	0.90075
4.82	0.70442			-0.26614	0.3561	4.83	0.90065
4.78	0.70374			-0.32762	0.37798	4.78	0.89656
4.74	0.70381			-0.39158	0.39441	4.75	0.89772
4.7	0.70256			-0.45132	0.44871	4.71	0.89395
4.66	0.7032			-0.51205	0.46562	4.67	0.89625
4.63	0.70212			-0.56601	0.48075	4.63	0.89688
4.59	0.70027			-0.62322	0.4956	4.59	0.89374
4.54	0.69978			-0.68917	0.51068	4.54	0.89447
4.5	0.69885			-0.74977	0.52175	4.51	0.89206
4.46	0.69729			-0.81121	0.53531	4.47	0.89101
4.42	0.69512			-0.87182	0.54758	4.43	0.89164
4.39	0.69621			-0.9318	0.55979	4.39	0.8885
4.34	0.69403			-0.99227	0.57746	4.34	0.8864
4.31	0.69307			-1.05	0.58788	4.3	0.87865
4.27	0.69389			-1.12	0.59637	4.26	0.87991
4.22	0.69419			-1.17	0.60755	4.22	0.87687
4.19	0.69229			-1.23	0.6162	4.19	0.87101
4.14	0.69076			-1.29	0.62489	4.15	0.87405
4.11	0.68921			-1.35	0.63262	4.1	0.87405
4.07	0.68879			-1.41	0.64267	4.07	0.87237
4.03	0.68889			-1.47	0.64991	4.03	0.86797
3.98	0.68678			-1.54	0.6545	3.98	0.87237
3.94	0.68835			-1.6	0.65969	3.94	0.8687
3.9	0.6861			-1.64	0.66725	3.9	0.86598
3.86	0.68427			-1.71	0.6732	3.87	0.86273
3.82	0.6824			-1.77	0.67822	3.82	0.86273
3.78	0.68068			-1.84	0.68573	3.78	0.86535
3.74	0.68008			-1.89	0.69292	3.75	0.86043
3.7	0.6809			-1.95	0.7008	3.71	0.8597
3.66	0.67996			-2.01	0.70324	3.66	0.85991
3.63	0.67789			-2.07	0.70891	3.62	0.85435
3.58	0.67809			-2.12	0.71377	3.58	0.85519
3.54	0.67543			-2.2	0.71826	3.54	0.85352
3.5	0.67257			-2.25	0.72085	3.5	0.85236
3.46	0.67351			-2.31	0.72409	3.46	0.85184
3.43	0.67118			-2.37	0.72733	3.43	0.85163
3.38	0.67056			-2.43	0.73138	3.38	0.84723
3.34	0.6697			-2.49	0.73576	3.34	0.84692
3.3	0.66845			-2.55	0.7396	3.31	0.84723
3.27	0.66654			-2.61	0.74354	3.26	0.8422
3.22	0.66748			-2.67	0.74694	3.22	0.84346
3.18	0.66455			-2.73	0.74959	3.17	0.83927
3.15	0.66652			-2.8	0.75402	3.14	0.83582
3.1	0.6634			-2.86	0.75354	3.1	0.83487
3.06	0.66257			-2.91	0.75494	3.06	0.8355
3.02	0.66017			-2.97	0.75888	3.02	0.83445
2.98	0.6592			-3.04	0.75959	2.98	0.82985
2.94	0.65745			-3.1	0.76353	2.93	0.83299
2.9	0.65379			-3.15	0.76548	2.9	0.82786
2.86	0.65321			-3.21	0.76888	2.87	0.82492
2.82	0.65247			-3.27	0.77007	2.82	0.82607
2.78	0.6508			-3.34	0.77088	2.78	0.81927
2.74	0.64687			-3.39	0.77385	2.74	0.81791
2.7	0.64647			-3.45	0.77509	2.7	0.81581
2.66	0.64316			-3.52	0.77823	2.66	0.81194
2.63	0.6422			-3.57	0.77931	2.63	0.81057
2.58	0.64049			-3.63	0.78147	2.58	0.80963
2.53	0.63892			-3.69	0.78439	2.54	0.80649
2.49	0.63708			-3.76	0.78331	2.49	0.80136
2.46	0.63605			-3.81	0.78428	2.47	0.80125
2.42	0.63391			-3.88	0.7852	2.43	0.79926
2.38	0.63096			-3.93	0.7859	2.38	0.79916
2.35	0.62924			-3.99	0.78639	2.34	0.79696
2.3	0.62582			-4.04	0.78811	2.3	0.7912
2.26	0.6223			-4.12	0.78919	2.26	0.78879
2.23	0.61943			-4.17	0.78957	2.22	0.78261
2.19	0.61567			-4.24	0.79006	2.18	0.78188
2.14	0.612			-4.3	0.79379	2.13	0.77968
2.1	0.60957			-4.36	0.79379	2.1	0.77915
2.06	0.60621			-4.42	0.79211	2.06	0.77507
2.02	0.60283			-4.49	0.79449	2.02	0.76983
1.98	0.59906			-4.54	0.79157	1.97	0.76512
1.94	0.59424			-4.59	0.79271	1.94	0.76051
1.89	0.59223			-4.66	0.79643	1.9	0.75653
1.86	0.5863			-4.71	0.79746	1.85	0.75223
1.82	0.58407			-4.78	0.79995	1.82	0.74993
1.77	0.57925			-4.83	0.79708	1.78	0.74406
1.73	0.57869			-4.9	0.79854	1.74	0.73967
1.7	0.57453			-4.95	0.79989	1.7	0.73254
1.67	0.56919			-5.02	0.80022	1.66	0.72018
1.62	0.56669			-5.08	0.80119	1.61	0.71264
1.59	0.55959			-5.14	0.80346	1.58	0.70898
1.54	0.55376			-5.2	0.80232	1.54	0.70133
1.5	0.55099			-5.26	0.80184	1.49	0.69787
1.46	0.54525			-5.32	0.80254	1.46	0.68761
1.42	0.54158			-5.38	0.80432	1.42	0.68227
1.38	0.53705			-5.44	0.80265	1.38	0.67577
1.33	0.53199			-5.49	0.80443	1.34	0.66823
1.29	0.5269			-5.56	0.80313	1.3	0.6586
1.25	0.52169			-5.62	0.8033	1.26	0.65462
1.22	0.51515			-5.67	0.80286	1.22	0.64718
1.18	0.50129			-5.74	0.80394	1.18	0.63974
1.14	0.49583			-5.8	0.80524	1.14	0.63482
1.1	0.48992			-5.86	0.80632	1.1	0.62665
1.06	0.4822			-5.93	0.80654	1.06	0.62131
1.02	0.47606			-5.98	0.80616	1.02	0.61209
0.97577	0.46651			-6.05	0.80697	0.97459	0.60309
0.93233	0.45878			-6.1	0.80724	0.93269	0.59303
0.89622	0.4532			-6.17	0.80783	0.8909	0.59146
0.85657	0.44249			-6.22	0.8094	0.85213	0.58214
0.81673	0.43297			-6.28	0.81064	0.82064	0.57523
0.78306	0.42558			-6.34	0.80924	0.77383	0.5658
0.73992	0.41296			-6.41	0.80816	0.73538	0.557
0.70128	0.39066			-6.46	0.80886	0.69566	0.54223
0.65608	0.37959			-6.52	0.80886	0.65819	0.5282
0.61404	0.36414			-6.6	0.80805	0.62285	0.51563
0.57931	0.35279			-6.65	0.80967	0.57779	0.50673
0.52745	0.34009			-6.7	0.81059	0.54228	0.49311
0.49634	0.32451			-6.76	0.80908	0.49933	0.48117
0.44853	0.31008			-6.83	0.8087	0.45948	0.46546
0.41078	0.29204			-6.88	0.80746	0.41934	0.45216
0.37257	0.2759			-6.94	0.80951	0.3752	0.43624
0.33589	0.2559			-7.01	0.80913	0.34196	0.41215
0.29732	0.22932			-7.07	0.81124	0.29436	0.38649
0.25822	0.20635			-7.13	0.8114	0.24159	0.35161
0.2071	0.17186			-7.18	0.80875	0.21361	0.30647
0.16926	0.12483			-7.24	0.80897	0.17129	0.2364
0.13206	0.07549			-7.31	0.81032	0.1332	0.16999
0.09876	0.04093			-7.37	0.80875	0.09099	0.08976
0.05168	0.00488			-7.43	0.81135	0.0563	0.02849
0.01628	0			-7.48	0.81329	0.02094	0
-0.03149	0.01928			-7.55	0.81351	-0.02028	0.14726
-0.05804	0.04505			-7.61	0.81324	-0.05829	0.22006
-0.1066	0.08197			-7.66	0.81459	-0.11082	0.2718
-0.14656	0.13075			-7.73	0.81405	-0.14206	0.31118
-0.18338	0.1459			-7.79	0.81615	-0.19034	0.33967
-0.2321	0.16238			-7.85	0.81453	-0.23063	0.36145
-0.2622	0.17939			-7.9	0.81286	-0.2593	0.38701
-0.30205	0.19101			-7.97	0.81421	-0.30743	0.41257
-0.3489	0.20828			-8.02	0.81426	-0.35291	0.42859
-0.39143	0.23031			-8.09	0.81518	-0.38704	0.44357
-0.43244	0.25103			-8.14	0.81367	-0.42773	0.45907
-0.46977	0.28164			-8.22	0.81702	-0.46525	0.47489
-0.4998	0.29971			-8.27	0.8167	-0.50109	0.50191
-0.54321	0.31853			-8.33	0.81551	-0.54547	0.51846
-0.592	0.33974			-8.39	0.8147	-0.58425	0.52799
-0.62664	0.35985			-8.44	0.81302	-0.62323	0.54391
-0.67397	0.38903			-8.51	0.81583	-0.66342	0.55805
-0.71052	0.40299			-8.57	0.81421	-0.70138	0.56905
-0.74816	0.41269			-8.64	0.81502	-0.74396	0.5834
-0.79151	0.42997			-8.69	0.81702	-0.78583	0.57261
-0.82505	0.43678			-8.74	0.81615	-0.82628	0.57879
-0.86604	0.44867			-8.81	0.81497	-0.86924	0.58853
-0.90011	0.46374			-8.87	0.8161	-0.9044	0.59785
-0.95155	0.47075			-8.93	0.8154	-0.94635	0.61031
-0.98833	0.48137			-9	0.81329	-0.98866	0.61984
-1.03	0.48763			-9.05	0.81426	-1.03	0.6255
-1.08	0.49717			-9.11	0.81291	-1.07	0.63556
-1.11	0.50165			-9.17	0.81416	-1.12	0.63943
-1.15	0.50976			-9.24	0.81507	-1.14	0.64781
-1.19	0.51462			-9.29	0.81502	-1.18	0.65703
-1.23	0.51829			-9.35	0.81572	-1.23	0.66247
-1.26	0.5233			-9.41	0.81588	-1.26	0.67326
-1.31	0.53002			-9.47	0.81291	-1.3	0.67536
-1.35	0.53587			-9.53	0.81491	-1.35	0.68499
-1.38	0.54184			-9.59	0.81464	-1.39	0.68311
-1.44	0.54685			-9.65	0.81453	-1.43	0.68918
-1.47	0.55008			-9.72	0.81659	-1.47	0.69924
-1.51	0.55386			-9.78	0.8147	-1.51	0.70772
-1.55	0.55972			-9.83	0.81583	-1.55	0.71379
-1.59	0.56519			-9.89	0.81518	-1.59	0.71945
-1.63	0.56905			-9.95	0.8147	-1.63	0.72155
-1.68	0.57331			-10.01	0.81561	-1.67	0.72668
-1.71	0.57658			-10.08	0.81529	-1.71	0.73286
-1.75	0.57976			-10.13	0.8141	-1.75	0.73946
-1.79	0.58348			-10.2	0.81335	-1.78	0.74448
-1.83	0.58551			-10.25	0.81518	-1.83	0.7449
-1.86	0.58969			-10.32	0.81561	-1.87	0.75035
-1.91	0.59145			-10.36	0.81718	-1.91	0.75496
-1.95	0.59672			-10.43	0.81626	-1.95	0.75936
-1.99	0.59744			-10.5	0.81426	-2	0.76061
-2.03	0.60122			-10.55	0.81399	-2.02	0.76512
-2.07	0.60613			-10.61	0.81399	-2.07	0.76522
-2.11	0.60385			-10.67	0.81534	-2.11	0.76836
-2.15	0.6094			-10.73	0.81567	-2.15	0.77329
-2.19	0.61232			-10.79	0.81545	-2.18	0.77423
-2.23	0.61551			-10.86	0.81399	-2.23	0.78072
-2.28	0.61653			-10.92	0.81475	-2.27	0.78156
-2.31	0.62035			-10.97	0.81329	-2.31	0.78366
-2.35	0.61994			-11.03	0.8147	-2.36	0.7912
-2.39	0.62404			-11.09	0.81313	-2.39	0.7935
-2.43	0.62657			-11.15	0.81507	-2.43	0.79413
-2.48	0.62967			-11.22	0.81448	-2.47	0.79371
-2.51	0.62944			-11.27	0.81513	-2.51	0.79895
-2.55	0.632			-11.34	0.81561	-2.55	0.80272
-2.59	0.63517			-11.39	0.81545	-2.59	0.80565
-2.63	0.63686			-11.46	0.81572	-2.64	0.80942
-2.68	0.63852			-11.52	0.81561	-2.67	0.81141
-2.72	0.63868			-11.57	0.81659	-2.71	0.81131
-2.75	0.64203			-11.63	0.81502	-2.75	0.8134
-2.79	0.643			-11.69	0.81718	-2.79	0.8199
-2.84	0.64684			-11.76	0.81686	-2.83	0.81874
-2.87	0.64918			-11.82	0.81518	-2.87	0.82136
-2.91	0.65053			-11.88	0.81686	-2.92	0.82367
-2.95	0.65196			-11.94	0.8154	-2.95	0.82367
-2.99	0.6506			-12	0.81389	-2.99	0.82388
-3.03	0.65273			-12.06	0.81243	-3.03	0.82922
-3.08	0.65419			-12.12	0.81399	-3.07	0.82848
-3.12	0.65627			-12.17	0.81216	-3.11	0.83131
-3.15	0.65711			-12.23	0.81421	-3.16	0.83435
-3.2	0.65884			-12.3	0.8134	-3.19	0.83571
-3.23	0.65945			-12.36	0.81551	-3.24	0.83718
-3.27	0.66046			-12.42	0.81707	-3.27	0.83676
-3.32	0.65966			-12.47	0.81426	-3.31	0.83822
-3.35	0.66245			-12.54	0.81583	-3.35	0.83875
-3.39	0.66311			-12.6	0.8127	-3.4	0.84283
-3.44	0.66597			-12.66	0.81205	-3.44	0.84702
-3.47	0.66656			-12.72	0.81	-3.47	0.84545
-3.51	0.6684			-12.77	0.81064	-3.52	0.8466
-3.55	0.66979			-12.84	0.81167	-3.55	0.84639
-3.6	0.67225			-12.9	0.8107	-3.59	0.84996
-3.63	0.67199			-12.96	0.8127	-3.64	0.84723
-3.67	0.67371			-13.02	0.81216	-3.67	0.85142
-3.71	0.67607			-13.08	0.8127	-3.71	0.85425
-3.76	0.67619			-13.15	0.81237	-3.75	0.85792
-3.8	0.67694			-13.2	0.81118	-3.79	0.85739
-3.84	0.67882			-13.26	0.81254	-3.84	0.85498
-3.87	0.68084			-13.32	0.81118	-3.88	0.86284
-3.92	0.67981			-13.38	0.81264	-3.91	0.85624
-3.96	0.68234			-13.44	0.81232	-3.96	0.85896
-3.99	0.68149			-13.5	0.81367	-3.99	0.86252
-4.03	0.68249			-13.56	0.81129	-4.03	0.8642
-4.08	0.68309			-13.62	0.8114	-4.07	0.86462
-4.12	0.68449			-13.67	0.81335	-4.11	0.87048
-4.15	0.68567			-13.74	0.81356	-4.16	0.87027
-4.19	0.6882			-13.8	0.81226	-4.2	0.8708
-4.24	0.68705			-13.86	0.81178	-4.23	0.87247
-4.28	0.68894			-13.92	0.81405	-4.28	0.87331
-4.32	0.68917			-13.98	0.81432	-4.32	0.87111
-4.36	0.69072			-14.04	0.81367	-4.35	0.87153
-4.39	0.69003			-14.11	0.81254	-4.4	0.87436
-4.43	0.69343			-14.16	0.81286	-4.43	0.87237
-4.48	0.6932			-14.22	0.8121	-4.48	0.87803
-4.51	0.69322			-14.29	0.81275	-4.52	0.8752
-4.55	0.69356			-14.33	0.81108	-4.55	0.87614
-4.59	0.69709			-14.39	0.81124	-4.6	0.87949
-4.64	0.69493			-14.46	0.81086	-4.64	0.88075
-4.69	0.69722			-14.53	0.81254	-4.68	0.88326
-4.71	0.69615			-14.59	0.81286	-4.71	0.88284
-4.76	0.6983			-14.64	0.81216	-4.76	0.88106
-4.79	0.69751			-14.7	0.81367	-4.8	0.88117
-4.83	0.69991			-14.76	0.81189	-4.84	0.88473
-4.88	0.6981					-4.87	0.88567
-4.92	0.70099					-4.91	0.88735
-4.97	0.70121					-4.96	0.88567
-5.01	0.70019					-4.99	0.88892
-5.03	0.70012					-5.03	0.88546
-5.07	0.70307					-5.08	0.88829
-5.12	0.70437					-5.11	0.89185
-5.15	0.70425					-5.16	0.89269
-5.19	0.70543					-5.2	0.89625
-5.24	0.70265					-5.24	0.89374
-5.28	0.70673					-5.28	0.89656
-5.32	0.70674					-5.32	0.8951
-5.35	0.70698					-5.36	0.89866
-5.4	0.70802					-5.4	0.89719
-5.44	0.70983					-5.43	0.90212
-5.48	0.71035					-5.48	0.90421
-5.52	0.70948					-5.52	0.90589
-5.56	0.71221					-5.56	0.90243
-5.59	0.70958					-5.6	0.9063
-5.64	0.71074					-5.64	0.90431
-5.67	0.71217					-5.68	0.90547
-5.72	0.71213					-5.72	0.90966
-5.76	0.71286					-5.75	0.90913
-5.8	0.7146					-5.8	0.90861
-5.83	0.71389					-5.83	0.90976
-5.88	0.71618					-5.88	0.90903
-5.92	0.71776					-5.92	0.91186
-5.97	0.71661					-5.97	0.9128
-6.01	0.71531					-6.01	0.91259
-6.05	0.71752					-6.04	0.91772
-6.08	0.71851					-6.08	0.91552
-6.12	0.71845					-6.11	0.91898
-6.16	0.71811					-6.16	0.92013
-6.19	0.71968					-6.2	0.91762
-6.24	0.71953					-6.24	0.91793
-6.27	0.72213					-6.28	0.92285
-6.32	0.72086					-6.32	0.92024
-6.36	0.72091					-6.37	0.92369
-6.4	0.72177					-6.41	0.92306
-6.44	0.72191					-6.44	0.92673
-6.48	0.72209					-6.48	0.92662
-6.53	0.72094					-6.52	0.92641
-6.56	0.72203					-6.56	0.92652
-6.6	0.72393					-6.6	0.92652
-6.63	0.72221					-6.64	0.9284
-6.68	0.7228					-6.69	0.92851
-6.72	0.72251					-6.73	0.92736
-6.76	0.72295					-6.76	0.92715
-6.8	0.72322					-6.8	0.93521
-6.84	0.7242					-6.84	0.93207
-6.88	0.72553					-6.88	0.93123
-6.93	0.72661					-6.92	0.93678
-6.97	0.72495					-6.96	0.93616
-7	0.72384					-7.01	0.93333
-7.04	0.72511					-7.05	0.93595
-7.08	0.7265					-7.08	0.93762
-7.11	0.72684					-7.12	0.93417
-7.16	0.72796					-7.17	0.93867
-7.2	0.72658					-7.2	0.93951
-7.25	0.72607					-7.24	0.93773
-7.28	0.72618					-7.29	0.93815
-7.32	0.72691					-7.32	0.93689
-7.37	0.72586					-7.37	0.93825
-7.4	0.72873					-7.41	0.93647
-7.43	0.72755					-7.44	0.93846
-7.48	0.72692					-7.48	0.9372
-7.52	0.7279					-7.52	0.93982
-7.57	0.72902					-7.56	0.9415
-7.6	0.72776					-7.61	0.94055
-7.64	0.7266					-7.64	0.94129
-7.68	0.72901					-7.69	0.94234
-7.72	0.72794					-7.73	0.94118
-7.77	0.72709					-7.76	0.94307
-7.81	0.72735					-7.8	0.93993
-7.85	0.72751					-7.84	0.94275
-7.88	0.72764					-7.89	0.94024
-7.92	0.72941					-7.92	0.94359
-7.95	0.72853					-7.97	0.94349
-8	0.72843					-8.01	0.93993
-8.04	0.72809					-8.04	0.94391
-8.09	0.72768					-8.09	0.94694
-8.12	0.7296					-8.13	0.94579
-8.16	0.72709					-8.17	0.94778
-8.2	0.72829					-8.21	0.94495
-8.25	0.72886					-8.25	0.94464
-8.29	0.72707					-8.28	0.94872
-8.32	0.72743					-8.32	0.94579
-8.36	0.72834					-8.36	0.94956
-8.41	0.72809					-8.41	0.94778
-8.44	0.7291					-8.44	0.94851
-8.49	0.73002					-8.48	0.94967
-8.52	0.72813					-8.53	0.94799
-8.57	0.72818					-8.57	0.95281
-8.6	0.72933					-8.6	0.95124
-8.64	0.73					-8.64	0.95281
-8.68	0.72809					-8.69	0.9503
-8.72	0.72971					-8.73	0.9527
-8.76	0.72845					-8.77	0.95438
-8.81	0.72882					-8.81	0.94977
-8.85	0.72787					-8.85	0.94872
-8.89	0.72924					-8.89	0.94841
-8.93	0.72994					-8.94	0.94956
-8.97	0.7296					-8.97	0.94935
-9.01	0.73057					-9.01	0.94883
-9.05	0.73183					-9.05	0.95354
-9.09	0.72897					-9.09	0.95145
-9.13	0.72893					-9.13	0.95281
-9.16	0.72897					-9.17	0.95113
-9.21	0.7277					-9.21	0.95365
-9.25	0.73028					-9.25	0.9527
-9.28	0.72868					-9.28	0.95679
-9.32	0.72979					-9.33	0.95375
-9.36	0.73049					-9.36	0.95176
-9.41	0.72923					-9.41	0.95281
-9.45	0.73094					-9.45	0.95092
-9.49	0.73074					-9.49	0.95386
-9.53	0.72927					-9.53	0.95218
-9.57	0.73046					-9.57	0.95511
-9.61	0.72822					-9.61	0.95354
-9.64	0.73167					-9.64	0.9548
-9.68	0.72959					-9.69	0.95532
-9.72	0.732					-9.73	0.95773
-9.77	0.73381					-9.76	0.95867
-9.81	0.73227					-9.82	0.95794
-9.85	0.72838					-9.85	0.95805
-9.89	0.7323					-9.89	0.95846
-9.92	0.73047					-9.93	0.95731
-9.96	0.7303					-9.97	0.957
-10.01	0.7328					-10.02	0.95815
-10.06	0.73071					-10.05	0.95627
-10.08	0.73293					-10.09	0.95846
-10.13	0.73157					-10.13	0.95941
-10.17	0.73201					-10.17	0.95836
-10.2	0.73264					-10.21	0.95993
-10.25	0.73272					-10.25	0.96234
-10.29	0.73117					-10.29	0.96192
-10.33	0.72893					-10.33	0.96517
-10.36	0.73097					-10.38	0.9614
-10.41	0.73236					-10.41	0.95763
-10.45	0.73124					-10.46	0.96087
-10.48	0.73129					-10.48	0.95386
-10.53	0.73305					-10.54	0.95647
-10.57	0.73236					-10.57	0.95972
-10.62	0.73142					-10.61	0.95742
-10.65	0.73334					-10.66	0.95983
-10.69	0.73101					-10.69	0.96098
-10.73	0.73043					-10.74	0.96025
-10.76	0.73153					-10.77	0.95941
-10.81	0.73094					-10.81	0.96286
-10.85	0.72945					-10.85	0.96098
-10.89	0.7302					-10.89	0.9636
-10.93	0.73289					-10.92	0.9614
-10.97	0.73138					-10.97	0.95993
-11.01	0.73185					-11.01	0.96182
-11.05	0.7323					-11.06	0.9593
-11.09	0.73307					-11.1	0.96056
-11.13	0.73167					-11.13	0.96548
-11.17	0.73187					-11.17	0.96265
-11.21	0.73157					-11.22	0.96129
-11.25	0.73231					-11.26	0.96087
-11.29	0.73141					-11.3	0.96224
-11.33	0.73208					-11.33	0.9614
-11.36	0.73224					-11.37	0.96265
-11.41	0.73302					-11.41	0.96663
-11.45	0.73122					-11.45	0.96684
-11.49	0.73055					-11.49	0.96276
-11.53	0.7325					-11.54	0.96517
-11.58	0.73193					-11.57	0.96632
-11.61	0.73207					-11.61	0.96265
-11.65	0.73232					-11.65	0.96004
-11.69	0.73078					-11.7	0.96161
-11.73	0.73149					-11.73	0.96203
-11.78	0.73227					-11.78	0.96192
-11.81	0.7329					-11.81	0.96328
-11.86	0.73125					-11.85	0.96506
-11.89	0.73045					-11.9	0.96559
-11.94	0.73047					-11.94	0.96674
-11.98	0.73138					-11.97	0.96328
-12.01	0.72918					-12.02	0.9681
-12.05	0.73061					-12.04	0.96485
-12.09	0.73042					-12.1	0.96747
-12.13	0.73134					-12.13	0.96611
-12.17	0.73149					-12.18	0.96999
-12.22	0.73112					-12.21	0.96758
-12.25	0.72944					-12.26	0.96684
-12.29	0.73172					-12.3	0.9681
-12.34	0.73114					-12.34	0.96601
-12.37	0.73157					-12.38	0.96726
-12.42	0.73126					-12.41	0.96768
-12.45	0.73042					-12.45	0.96622
-12.5	0.73067					-12.49	0.96622
-12.54	0.73022					-12.54	0.96475
-12.57	0.73294					-12.58	0.96642
-12.61	0.73046					-12.62	0.9681
-12.66	0.73165					-12.66	0.96506
-12.7	0.73004					-12.7	0.96789
-12.73	0.72972					-12.74	0.9637
-12.77	0.7285					-12.78	0.96559
-12.82	0.72833					-12.82	0.96747
-12.85	0.73011					-12.85	0.96642
-12.89	0.73153					-12.89	0.96716
-12.93	0.73045					-12.94	0.96485
-12.98	0.73049					-12.98	0.96873
-13.01	0.73024					-13.02	0.96695
-13.05	0.72729					-13.06	0.96559
-13.09	0.7285					-13.1	0.96559
-13.13	0.72819					-13.14	0.96496
-13.18	0.72967					-13.18	0.96873
-13.22	0.73156					-13.22	0.96506
-13.26	0.72889					-13.26	0.96517
-13.3	0.72918					-13.29	0.96297
-13.33	0.73078					-13.33	0.96611
-13.37	0.72817					-13.37	0.9659
-13.42	0.72937					-13.43	0.96768
-13.46	0.72904					-13.46	0.96349
-13.5	0.72806					-13.49	0.96454
-13.54	0.73122					-13.54	0.96286
-13.57	0.72928					-13.58	0.96224
-13.61	0.72894					-13.62	0.96412
-13.66	0.72866					-13.66	0.96559
-13.69	0.72896					-13.69	0.96464
-13.73	0.73145					-13.74	0.9658
-13.77	0.73008					-13.78	0.96339
-13.81	0.7291					-13.81	0.96402
-13.85	0.72956					-13.86	0.96642
-13.9	0.72945					-13.9	0.96485
-13.95	0.73002					-13.93	0.96517
-13.98	0.73112					-13.97	0.96485
-14.01	0.72979					-14.02	0.96234
-14.06	0.73012					-14.07	0.96506
-14.1	0.72988					-14.1	0.9637
-14.13	0.72965					-14.14	0.96496
-14.18	0.73154					-14.18	0.96695
-14.21	0.73125					-14.22	0.96391
-14.26	0.73124					-14.26	0.96182
-14.29	0.73046					-14.3	0.96412
-14.33	0.73181					-14.34	0.96161
-14.37	0.72925					-14.39	0.95867
-14.42	0.73173					-14.42	0.96517
-14.47	0.7313					-14.45	0.96234
-14.5	0.72986					-14.5	0.96213
-14.54	0.73031					-14.53	0.96265
-14.58	0.73158					-14.58	0.96622
-14.62	0.72983					-14.62	0.96328
-14.66	0.73114					-14.66	0.95867
-14.7	0.73118					-14.7	0.96025
-14.74	0.72986					-14.74	0.96255
-14.77	0.73137					-14.78	0.96255
-14.82	0.73179					-14.81	0.95888
-14.86	0.73032					-14.86	0.95867
-14.9	0.7304					-14.89	0.96213
-14.94	0.73303					-14.94	0.96182
-14.96	0.73251					-14.95	0.96318
-14.97	0.73211					-14.97	0.96318

## Sheet: Figure 2b
Magnetic field (mT)	Sensitivity (T-1)
2.32709	1.3943
2.29003	0.89336
2.24702	1.06907
2.21106	-0.2337
2.16411	1.58545
2.11058	0.77289
2.0588	0.97224
2.0094	1.01825
1.95469	2.09673
1.90456	-1.83695
1.85284	0.94498
1.79761	2.20896
1.751	0.20392
1.69376	1.80586
1.6451	-0.85171
1.59574	1.6035
1.54775	1.35325
1.49939	1.66399
1.44681	1.2598
1.39567	1.07213
1.34207	0.36331
1.29007	2.53599
1.23942	0.17579
1.19269	1.92923
1.13754	1.71427
1.09263	2.20413
1.03422	1.25854
0.99656	2.36057
0.95045	1.67423
0.89845	2.02272
0.84411	1.84853
0.8009	1.13396
0.73651	2.26102
0.6874	2.10594
0.64098	1.96534
0.58602	2.88933
0.53944	2.17739
0.48804	3.20364
0.44267	3.18266
0.39459	3.15351
0.33412	4.80943
0.28244	6.20998
0.24338	8.91352
0.19262	10.1791
0.13072	26.0288
0.08643	35.6587
0.04113	16.5829
-0.00859	-16.4787
-0.05955	-29.2657
-0.10814	-16.629
-0.17157	-18.4825
-0.20792	-10.0002
-0.26887	-6.28769
-0.31536	-3.70116
-0.36011	-4.14696
-0.40765	-2.88342
-0.47124	-4.55355
-0.50671	-3.25952
-0.56141	-1.74226
-0.61411	-2.13635
-0.66546	-2.28696
-0.71702	-1.04106
-0.76437	-2.21836
-0.81295	-2.47653
-0.8636	-1.73381
-0.91253	-1.52773
-0.96759	-1.63719
-1.02112	-1.55105
-1.06491	0.72534
-1.10934	-2.69351
-1.16701	-0.55698
-1.21617	-1.12592
-1.26305	-1.16531
-1.32211	-1.85948
-1.3647	-0.97632
-1.41335	-0.87445
-1.4635	-0.68674
-1.5186	-2.19556
-1.56393	-0.28661
-1.62298	-1.46578
-1.67007	-1.65894
-1.71804	-1.46137
-1.77053	-0.84298
-1.81631	-0.49097
-1.85699	-1.08779
-1.92879	-0.77796
-1.97196	-1.17338
-2.01856	-0.07129
-2.07003	-2.8645
-2.12454	1.41631
-2.15984	-2.10895
-2.21656	-0.78026
-2.26635	0.14801
-2.31939	-0.98109
-2.3697	-0.80948
-2.41638	-0.59906
-2.47442	-1.29327
-2.52078	-0.63159
-2.57155	-1.283
-2.60078	-7.00107
-2.60742	-1.15142
-2.61095	-1.31137
-2.58286	-0.78816
-2.55761	-1.02461
-2.51504	-0.64728
-2.46738	0.46712
-2.42021	-2.45067
-2.37224	-0.95539
-2.31573	0.18127
-2.2577	-2.78984
-2.21801	-0.7776
-2.16134	-0.85919
-2.10596	-0.80909
-2.05941	-1.64135
-2.00627	-0.34832
-1.95057	0.96845
-1.90021	-1.50064
-1.84821	-0.93272
-1.80174	-1.2133
-1.74945	-1.22648
-1.70288	-1.48351
-1.64679	-1.21403
-1.602	-0.79052
-1.54866	-0.97285
-1.4935	-2.34003
-1.44676	-0.79599
-1.39181	-1.74993
-1.34225	-0.00756
-1.28836	-2.65028
-1.24674	-0.09461
-1.19929	-1.31948
-1.14823	-0.56573
-1.09396	-2.40106
-1.05226	-1.21216
-0.99324	-1.50769
-0.94769	-2.03589
-0.89381	-1.9781
-0.84154	-0.90327
-0.78941	-4.25983
-0.75382	-0.98488
-0.6903	-1.18225
-0.64255	-2.56239
-0.5941	-1.8928
-0.53885	-3.22665
-0.49157	-2.81477
-0.44535	-4.03967
-0.3923	-3.46726
-0.34674	-5.58382
-0.29721	-5.36097
-0.25101	-3.24252
-0.18929	-12.5294
-0.14819	-15.3028
-0.08643	-36.2961
-0.04146	-26.6639
0.00621	1.98435
0.05591	30.4782
0.11059	29.5313
0.1571	15.441
0.21103	12.829
0.25746	6.58079
0.31153	5.87662
0.35986	4.26286
0.40865	1.88799
0.46007	3.51338
0.50467	3.41244
0.55863	2.6309
0.6055	0.54719
0.65816	1.79242
0.71635	1.32343
0.76505	2.25273
0.80378	2.91251
0.86268	1.11154
0.90776	1.50051
0.96093	2.72883
1.01053	0.58907
1.06572	2.18258
1.11835	1.23327
1.15981	2.0806
1.21124	1.98009
1.25491	-1.16907
1.31142	1.41318
1.36351	2.37084
1.41693	1.57691
1.46375	0.7903
1.503	0.77306
1.55751	1.34594
1.61239	1.47649
1.66491	0.67426
1.71839	1.79781
1.75527	1.84203
1.81036	1.05443
1.8584	0.61451
1.91435	0.10954
1.96506	2.66028
2.01699	-0.62345
2.06649	0.58558
2.10837	1.00874

## Sheet: Figure 2c
	0.03 mA		0.09 mA		0.14 mA		0.52 mA		1.24 mA
Frequency (Hz)	Noise power density (Ω/sqrt(Hz))	Frequency (Hz)	Noise power density (Ω/sqrt(Hz))	Frequency (Hz)	Noise power density (Ω/sqrt(Hz))	Frequency (Hz)	Noise power density (Ω/sqrt(Hz))	Frequency (Hz)	Noise power density (Ω/sqrt(Hz))
0.15297	0.000391032	0.15367	0.000247966	0.15367	0.000342411	0.15284	0.000137682	0.15284	0.000127264
0.49292	0.000379417	0.49516	0.0001429	0.49515	0.000134578	0.49247	6.88564e-05	0.49247	4.30115e-05
0.83286	0.000352008	0.83665	0.000148741	0.83662	9.62827e-05	0.8321	4.72067e-05	0.8321	3.98945e-05
1.1728	0.000291629	1.17813	0.000217026	1.1781	0.000134346	1.17174	4.2264e-05	1.17174	3.40775e-05
1.51274	0.000475101	1.51962	0.000178721	1.51958	0.000100562	1.51137	3.7788e-05	1.51137	3.16797e-05
1.85268	0.000392485	1.86111	0.000133099	1.86106	8.74954e-05	1.85101	3.70885e-05	1.85101	1.96812e-05
2.19262	0.000389906	2.2026	0.000229401	2.20254	0.000114981	2.19064	2.47183e-05	2.19064	1.96783e-05
2.53257	0.000434621	2.54408	0.00020387	2.54402	0.000104577	2.53028	4.00253e-05	2.53028	2.34734e-05
2.87251	0.000428908	2.88557	0.000192033	2.8855	9.50219e-05	2.86991	3.635e-05	2.86991	1.81178e-05
3.21245	0.00037716	3.22706	0.00016769	3.22698	9.7673e-05	3.20954	3.8538e-05	3.20954	1.77304e-05
3.55239	0.000406882	3.56855	0.000172619	3.56846	0.000115591	3.54918	2.9763e-05	3.54918	1.90829e-05
3.89233	0.000303078	3.91004	0.000167961	3.90994	0.000160787	3.88881	3.31447e-05	3.88881	1.86049e-05
4.23227	0.000313996	4.25152	0.000116721	4.25142	8.64977e-05	4.22845	4.03287e-05	4.22845	1.86005e-05
4.57221	0.000469458	4.59301	0.000209851	4.5929	8.30047e-05	4.56808	2.84585e-05	4.56808	2.14879e-05
4.91216	0.00039565	4.9345	0.00019331	4.93438	0.000113204	4.90772	3.38816e-05	4.90772	1.99363e-05
5.2521	0.000429977	5.27599	0.000185955	5.27586	0.000158195	5.24735	2.43204e-05	5.24735	2.22124e-05
5.59204	0.000365395	5.61748	0.000193328	5.61734	0.000136404	5.58698	3.12137e-05	5.58698	1.81167e-05
5.93198	0.000388159	5.95896	0.000197392	5.95882	8.85857e-05	5.92662	2.80096e-05	5.92662	1.99465e-05
6.27192	0.000463609	6.30045	0.000179563	6.3003	0.000102102	6.26625	3.45222e-05	6.26625	1.56704e-05
6.61186	0.000360267	6.64194	0.000129017	6.64178	0.000151455	6.60589	2.87041e-05	6.60589	1.80727e-05
6.95181	0.000485833	6.98343	0.00016868	6.98326	0.000110321	6.94552	3.34188e-05	6.94552	1.89297e-05
7.29175	0.00034383	7.32492	0.00015426	7.32474	0.000108351	7.28516	3.64992e-05	7.28516	2.39407e-05
7.63169	0.000423245	7.6664	0.000201747	7.66622	0.000122684	7.62479	3.6834e-05	7.62479	1.71338e-05
7.97163	0.000342226	8.00789	0.000149067	8.00769	0.000129892	7.96443	3.36282e-05	7.96443	2.10871e-05
8.31157	0.00051072	8.34938	0.000175799	8.34917	9.56402e-05	8.30406	2.10274e-05	8.30406	1.88307e-05
8.65151	0.000489079	8.69087	0.000160336	8.69065	8.4179e-05	8.64369	4.16888e-05	8.64369	2.54084e-05
8.99146	0.000346521	9.03236	0.000169286	9.03213	0.000138029	8.98333	2.62335e-05	8.98333	1.65026e-05
9.3314	0.000511558	9.37384	0.000202255	9.37361	0.000111002	9.32296	3.40769e-05	9.32296	1.59955e-05
9.67134	0.000362861	9.71533	0.000206269	9.71509	0.00012697	9.6626	3.73504e-05	9.6626	1.81526e-05
10.0113	0.000406411	10.0568	0.000183746	10.0566	0.000118055	10.0022	3.56612e-05	10.0022	2.10342e-05
10.3512	0.000360774	10.3983	0.000151829	10.398	0.000114637	10.3419	3.155e-05	10.3419	1.54697e-05
10.6912	0.000425019	10.7398	0.00013037	10.7395	0.000105049	10.6815	3.64562e-05	10.6815	2.13338e-05
11.0311	0.000407846	11.0813	0.000149004	11.081	9.6525e-05	11.0211	3.03687e-05	11.0211	2.04631e-05
11.3711	0.00034704	11.4228	0.000200202	11.4225	0.000124488	11.3608	2.93217e-05	11.3608	1.91252e-05
11.711	0.000373037	11.7643	0.000166395	11.764	0.00010409	11.7004	3.52881e-05	11.7004	2.36508e-05
12.0509	0.000457154	12.1058	0.000173363	12.1054	0.000104825	12.04	2.60414e-05	12.04	1.31856e-05
12.3909	0.000386147	12.4472	0.000214561	12.4469	9.79183e-05	12.3797	3.20033e-05	12.3797	1.62195e-05
12.7308	0.000415251	12.7887	0.000164714	12.7884	9.32713e-05	12.7193	2.72571e-05	12.7193	2.07816e-05
13.0708	0.000318493	13.1302	0.000147178	13.1299	0.000111853	13.0589	3.64339e-05	13.0589	2.02046e-05
13.4107	0.000361263	13.4717	0.0001984	13.4714	0.000148641	13.3986	3.29959e-05	13.3986	1.577e-05
13.7506	0.000398016	13.8132	0.000151878	13.8128	0.000107678	13.7382	4.33136e-05	13.7382	1.89917e-05
14.0906	0.000360292	14.1547	0.00019631	14.1543	9.44437e-05	14.0778	2.3604e-05	14.0778	2.15699e-05
14.4305	0.000372787	14.4962	0.000136927	14.4958	0.000109298	14.4175	2.68054e-05	14.4175	1.53456e-05
14.7705	0.000401214	14.8377	0.000174262	14.8373	0.000135184	14.7571	3.67915e-05	14.7571	1.69713e-05
15.1104	0.000363654	15.1791	0.000231705	15.1788	9.4716e-05	15.0968	2.73435e-05	15.0968	2.43214e-05
15.4504	0.000335031	15.5206	0.000179106	15.5202	0.000103004	15.4364	2.77359e-05	15.4364	2.26273e-05
15.7903	0.000387382	15.8621	0.000116347	15.8617	0.000125111	15.776	2.88543e-05	15.776	2.6546e-05
16.1302	0.000451932	16.2036	0.000127994	16.2032	9.05186e-05	16.1156	3.01547e-05	16.1156	1.93619e-05
16.4702	0.00038169	16.5451	0.000163394	16.5447	0.000120174	16.4553	3.44664e-05	16.4553	1.62293e-05
16.8101	0.000320284	16.8866	0.000162012	16.8862	0.000136206	16.7949	3.77183e-05	16.7949	1.95322e-05
17.1501	0.000415295	17.2281	0.00018301	17.2276	0.000104729	17.1346	3.25556e-05	17.1346	1.5656e-05
17.49	0.000344594	17.5695	0.000124235	17.5691	9.4772e-05	17.4742	3.09696e-05	17.4742	2.37996e-05
17.8299	0.000375468	17.911	0.000157498	17.9106	0.000105164	17.8138	2.67883e-05	17.8138	2.13256e-05
18.1699	0.000358438	18.2525	0.000147185	18.2521	0.000116751	18.1535	2.78009e-05	18.1535	2.02669e-05
18.5098	0.000476878	18.594	0.000168841	18.5936	7.86653e-05	18.4931	2.77917e-05	18.4931	1.9847e-05
18.8498	0.000380152	18.9355	0.000155825	18.935	0.000121009	18.8327	3.57942e-05	18.8327	2.08187e-05
19.1897	0.000397559	19.277	0.00017858	19.2765	0.000135167	19.1724	3.0492e-05	19.1724	2.29619e-05
19.5297	0.000356513	19.6185	0.00017544	19.618	0.000100824	19.512	2.69546e-05	19.512	2.14512e-05
19.8696	0.000338026	19.96	0.000186371	19.9595	0.000104992	19.8516	3.44203e-05	19.8516	2.07738e-05
20.2095	0.000470097	20.3015	0.000150138	20.301	0.000100667	20.1913	2.68302e-05	20.1913	1.81121e-05
20.5495	0.000395931	20.6429	0.000186994	20.6424	0.000124453	20.5309	2.74063e-05	20.5309	2.21605e-05
20.8894	0.00045641	20.9844	0.000137123	20.9839	9.59204e-05	20.8705	2.90117e-05	20.8705	1.86755e-05
21.2294	0.000436181	21.3259	0.000188981	21.3254	9.48007e-05	21.2102	2.91286e-05	21.2102	2.03635e-05
21.5693	0.000530471	21.6674	9.72875e-05	21.6669	0.000127402	21.5498	2.88557e-05	21.5498	1.80683e-05
21.9092	0.000404688	22.0089	0.000161828	22.0084	0.000104156	21.8894	2.30743e-05	21.8894	1.72888e-05
22.2492	0.00044235	22.3504	0.000146988	22.3498	0.000122455	22.2291	3.00966e-05	22.2291	1.99508e-05
22.5891	0.00050432	22.6919	0.00016542	22.6913	0.000145108	22.5687	3.65962e-05	22.5687	2.0142e-05
22.9291	0.000473862	23.0334	0.000135509	23.0328	9.60224e-05	22.9083	2.93524e-05	22.9083	1.75198e-05
23.269	0.000463718	23.3748	0.000145867	23.3743	9.9201e-05	23.248	3.05131e-05	23.248	1.36836e-05
23.609	0.000372162	23.7163	0.000223848	23.7157	0.000101791	23.5876	4.06369e-05	23.5876	1.86151e-05
23.9489	0.000390111	24.0578	0.000168454	24.0572	0.000177805	23.9272	3.04436e-05	23.9272	2.35016e-05
24.2888	0.00037422	24.3993	0.000186418	24.3987	0.000131221	24.2669	2.94221e-05	24.2669	2.14651e-05
24.6288	0.000444976	24.7408	0.000172255	24.7402	0.000113111	24.6065	3.76365e-05	24.6065	1.8903e-05

## Sheet: Figure 2d
Ref.	Sensitivity (mT-1)	Magnetic field (mT)	FoM (T-2)
Ref. 41	3	0.88	3409
Ref. 34	1.9	5	380
Ref. 42	1	44	22.73
Ref. 43	1.7	54
Ref. 44	0.04	70
Ref. 45	0.09	100	0.9
Ref. 46	0.93	130	7.15
Ref. 47	0.55	225	2.43
Ref. 48	0.17	250	0.68
Ref. 49	0.023	250	0.09
This work	35.7	0.086	415116

## Sheet: Figure 2e
Printing techniques	Magnetoresistance (%)	Sensitivity (T-1)
Pippeting	1.02	21.23
Screen printing	0.89	15.35
Spin coating	0.9	20.63

## Sheet: Figure 2f
Substrates	Magnetoresistance (%)	Sensitivity (T-1)
FFC	1.04	35.7
Si	1.02	21.22
Glass	0.99	25.65
Plastic	0.92	19.2
Paper	0.85	19.9
Ceramic	0.8	18.8
