# Supplementary material for: Self-healable printed magnetic field sensors using alternating magnetic fields
Source: Nat Commun. 2022 Nov 3;13:6587. doi: 10.1038/s41467-022-34235-3 (PMC9631606; doi:10.1038/s41467-022-34235-3)
Supplement: Supplementary file 13 — Supplementary Dataset 3 [file 41467_2022_34235_MOESM13_ESM.xlsx]

## Sheet: Figur 4b
	Zone 1		Zone 2		Zone 3		Zone 4
Time (s)	Magnetoresistance (%)	Time (s)	Magnetoresistance (%)	Time (s)	Magnetoresistance (%)	Time (s)	Magnetoresistance (%)
0.08365	0.00286	0.10734	0.00217	0.00274	0.01779	-2.0813e-07	0.01226
0.28312	0.00575	0.30873	0.00465	0.20321	0.00408	0.20152	0.00972
0.48458	0.00129	0.50919	0.00621	0.40267	0.00814	0.40193	0.012
0.68407	0.00108	0.70966	0.000326749	0.60313	0.00931	0.60142	0.00716
0.88551	0.00676	0.91012	0.006	0.8026	0.01976	0.80198	0.01224
1.08498	-0.00249	1.10953	0.01362	1.00307	0.01084	1.00235	0.01148
1.28549	0.00338	1.31099	0.0038	1.20353	0.01414	1.20279	0.00699
1.4849	0.000251769	1.51147	0.00419	1.404	0.02073	1.40226	0.01163
1.68538	-0.00174	1.71195	0.00854	1.60346	0.01487	1.60274	0.01065
1.88583	0.00182	1.91144	0.00488	1.80492	0.01963	1.80219	0.00768
2.08629	0.00406	2.11186	0.00587	2.00539	0.01935	2.00277	0.011
2.28682	-0.000952611	2.31138	0.00191	2.20585	0.0242	2.20312	0.01128
2.48625	-2.71913e-05	2.51278	0.0092	2.40632	0.01239	2.4036	0.01071
2.68774	0.00412	2.71327	0.00628	2.60678	0.01938	2.60404	0.06119
2.88815	0.00337	2.91272	0.00391	2.80824	0.01412	2.8055	0.296
3.08964	0.0075	3.11417	0.0053	3.00771	0.01352	3.00597	0.61203
3.29008	0.00372	3.31463	0.01217	3.20917	0.00803	3.20643	0.86413
3.4906	-0.000163235	3.5151	0.00724	3.40863	0.00914	3.40789	0.85718
3.69002	-0.00406	3.7146	0.05377	3.6091	0.01771	3.60836	0.89114
3.89147	0.00261	3.91503	0.2253	3.80856	0.00586	3.80884	0.88968
4.09193	0.00314	4.11551	0.16341	4.00903	0.00632	4.00928	0.88952
4.29339	0.00223	4.31595	0.18487	4.20949	0.01194	4.2108	0.89525
4.49486	0.00205	4.51543	0.19436	4.40997	0.0104	4.41121	0.88876
4.69532	-0.00475	4.71591	0.18655	4.60942	0.01419	4.61168	0.89029
4.89678	0.00221	4.91535	0.18653	4.81088	0.01721	4.81216	0.89535
5.09625	0.00124	5.11582	0.1963	5.01035	0.01131	5.0136	0.89209
5.29671	-0.00168	5.3163	0.19899	5.21181	1.58452e-07	5.21307	0.88399
5.49717	0.00335	5.51674	0.19756	5.41227	0.00681	5.41353	0.88636
5.69764	0.00364	5.71727	0.19192	5.61174	0.01248	5.61401	0.8865
5.89711	-0.00149	5.91772	0.19668	5.8132	0.01519	5.81446	0.88559
6.09757	0.0055	6.11914	0.18902	6.01367	0.00927	6.01498	0.88767
6.29704	0.00649	6.31866	0.19827	6.21413	0.00219	6.21641	0.89263
6.49751	-0.00126	6.52006	0.18948	6.41459	0.00753	6.41784	0.88562
6.69697	-0.00393	6.71953	0.19597	6.61608	0.00647	6.61831	0.89371
6.89744	-0.00703	6.92	0.1981	6.81652	0.0104	6.81889	0.88794
7.0969	0.00202	7.12051	0.19136	7.01698	0.00683	7.01924	0.88462
7.29736	0.00174	7.32098	0.19711	7.21745	0.01179	7.21973	0.88556
7.49783	-0.000444777	7.52138	0.193	7.41791	0.01075	7.41922	0.88837
7.69829	-0.00055819	7.7229	0.19037	7.61837	0.01823	7.61966	0.89292
7.89978	0.0061	7.92236	0.19342	7.81885	0.00871	7.82012	0.8875
8.10022	-0.0023	8.12281	0.19747	8.01831	0.01553	8.02156	0.89514
8.3007	-0.00082541	8.32327	0.19081	8.21977	0.01986	8.22202	0.88628
8.50016	-0.00815	8.5237	0.20069	8.42023	0.01607	8.42248	0.89187
8.70061	-0.00187	8.72423	0.20336	8.6197	0.02008	8.62295	0.89192
8.90108	0.00361	8.92363	0.19709	8.82116	0.01705	8.82453	0.88437
9.10154	0.008	9.12511	0.20049	9.02062	0.03012	9.0249	0.88489
9.30101	0.00252	9.32456	0.19643	9.22109	0.01251	9.22534	0.88941
9.50147	0.000256632	9.52602	0.19322	9.42055	0.03703	9.42681	0.8897
9.70193	0.00227	9.72654	0.19541	9.62108	0.29246	9.62627	0.89009
9.90339	-0.00367	9.92797	0.19521	9.82049	0.51401	9.82779	0.88295
10.1049	-0.000233643	10.1274	0.19209	10.0209	0.52314	10.0272	0.89255
10.3043	-0.00116	10.3289	0.1904	10.2214	0.50098	10.2277	0.881
10.5048	0.00277	10.5293	0.18794	10.4219	0.49762	10.4282	0.888
10.7052	0.000874808	10.7298	0.19234	10.6214	0.50235	10.6286	0.88819
10.9057	0.000562797	10.9304	0.19311	10.8228	0.50362	10.828	0.88579
11.1062	-0.00128	11.1317	0.20071	11.0233	0.50238	11.0295	0.89011
11.3066	-0.00163	11.3332	0.19626	11.2237	0.5074	11.23	0.88559
11.5071	0.00103	11.5327	0.19694	11.4242	0.50873	11.4304	0.89303
11.7076	0.00193	11.7331	0.18997	11.6247	0.50462	11.63	0.88874
11.907	0.00252	11.9326	0.19733	11.8261	0.50393	11.8304	0.88957
12.1085	-0.000318043	12.1341	0.19297	12.0266	0.50727	12.0308	0.88329
12.308	-0.000682512	12.3346	0.19455	12.2271	0.49753	12.2303	0.88321
12.5084	-0.000728885	12.535	0.19597	12.4266	0.4956	12.4308	0.88756
12.7079	0.00624	12.7344	0.19217	12.627	0.49119	12.6313	0.88122
12.9094	-0.00429	12.935	0.18252	12.8274	0.50193	12.8318	0.88767
13.1108	0.00131	13.1344	0.19832	13.0289	0.49894	13.0322	0.88744
13.3113	-0.00185	13.3349	0.1885	13.2294	0.50154	13.2336	0.88387
13.5128	-0.00112	13.5343	0.19783	13.4308	0.5016	13.4341	0.88749
13.7122	0.000703306	13.7358	0.19699	13.6303	0.49526	13.6346	0.89193
13.9137	0.00215	13.9363	0.1908	13.8308	0.49559	13.835	0.89123
14.1131	-0.00519	14.1367	0.19679	14.0313	0.49647	14.0365	0.88539
14.3136	0.00287	14.3382	0.19182	14.2317	0.49791	14.236	0.88481
14.5141	-0.0082	14.5376	0.19399	14.4322	0.50009	14.4364	0.89129
14.7155	-0.00232	14.7391	0.19266	14.6316	0.50261	14.6379	0.89049
14.9151	-0.00361	14.9385	0.19484	14.8321	0.50494	14.8373	0.89198
15.1155	-0.00314	15.1401	0.19302	15.0315	0.50065	15.0388	0.88725
15.3149	0.00488	15.3405	0.19658	15.2331	0.50211	15.2383	0.88957
15.5154	0.005	15.5419	0.19701	15.4325	0.50218	15.4388	0.89511
15.7169	0.00611	15.7424	0.20209	15.634	0.49614	15.6392	0.88515
15.9174	-0.00425	15.9439	0.19526	15.8344	0.49437	15.8397	0.88695
16.1178	0.00529	16.1443	0.1998	16.0359	0.49826	16.0401	0.89126
16.3173	-0.00402	16.3448	0.19802	16.2363	0.49333	16.2406	0.89312
16.5177	-0.000918496	16.5452	0.19738	16.4378	0.5018	16.44	0.88618
16.7172	0.00021173	16.7448	0.19207	16.6382	0.4991	16.6405	0.884
16.9176	0.00629	16.9452	0.18893	16.8387	0.49396	16.84	0.88681
17.1171	-0.0073	17.1448	0.19501	17.0402	0.49982	17.0405	0.89313
17.3176	-0.000599116	17.3461	0.18615	17.2406	0.49359	17.2409	0.88598
17.5171	-0.0028	17.5456	0.19365	17.4411	0.49769	17.4404	0.88768
17.7175	-0.000555166	17.7461	0.18964	17.6406	0.50049	17.6409	0.88561
17.918	-0.00531	17.9455	0.12164	17.842	0.49418	17.8403	0.88273
18.1184	-0.00176	18.147	0.01884	18.0425	0.49768	18.0418	0.89175
18.3179	-0.00319	18.3475	0.0182	18.244	0.48754	18.2413	0.89186
18.5195	0.0022	18.548	0.00723	18.4444	0.49752	18.4427	0.88412
18.7189	-0.00143	18.7474	0.00986	18.6459	0.49429	18.6432	0.88814
18.9193	-0.00363	18.9479	0.00791	18.8453	0.50054	18.8447	0.88516
19.1208	0.000875158	19.1473	0.01791	19.0468	0.49373	19.0441	0.88712
19.3202	0.00282	19.3478	0.00776	19.2463	0.49872	19.2456	0.88627
19.5207	-0.00339	19.5482	0.01133	19.4478	0.49723	19.4452	0.8834
19.7202	-0.00429	19.7487	0.00626	19.6492	0.49342	19.6455	0.88637
19.9206	-0.0037	19.9503	0.00719	19.8487	0.49784	19.846	0.88131
20.1211	-0.00319	20.1496	0.01023	20.0491	0.49628	20.0474	0.88025
20.3226	-1.25759e-05	20.3501	0.00928	20.2497	0.49331	20.2489	0.88242
20.523	2.37759e-05	20.5496	0.0092	20.4501	0.49803	20.4494	0.88684
20.7235	0.000343071	20.751	0.00925	20.6505	0.49532	20.6508	0.88159
20.9239	-0.000873509	20.9505	0.00688	20.852	0.49466	20.8513	0.88501
21.1254	0.00167	21.1519	0.01027	21.0525	0.49451	21.0517	0.88794
21.3259	0.00246	21.3514	0.01235	21.2539	0.49792	21.2522	0.89048
21.5253	-0.00242	21.5519	0.00854	21.4544	0.5018	21.4526	0.88798
21.7258	0.00435	21.7523	0.01308	21.6558	0.49107	21.6531	0.87767
21.9252	0.00373	21.9528	0.01219	21.8553	0.49563	21.8536	0.29426
22.1267	-0.00341	22.1533	0.0042	22.0558	0.49649	22.054	0.00773
22.3262	0.00749	22.3527	0.000295312	22.2572	0.49626	22.2545	0.00638
22.5276	-0.00552	22.5542	0.00159	22.4577	0.49293	22.454	0.00207
22.7271	-0.00413	22.7547	0.00291	22.6592	0.49437	22.6545	0.00102
22.9286	-0.000448173	22.9551	0.0104	22.8586	0.49816	22.854	0.00897
23.129	0.00832	23.1556	0.00241	23.0591	0.49287	23.0544	0.00107
23.3295	0.00139	23.3571	0.00324	23.2596	0.49688	23.2548	1.00326e-07
23.53	0.00117	23.5575	9.98472e-08	23.46	0.49312	23.4543	0.00441
23.7314	-0.00328	23.758	0.00499	23.6595	0.50078	23.6558	0.00167
23.9319	0.000284848	23.9574	0.00737	23.86	0.49645	23.8562	0.00849
24.1314	-0.000121668	24.1579	0.00242	24.0594	0.49219	24.0567	0.00264
24.3328	-0.00456	24.3584	0.00779	24.2599	0.503
24.5323	-0.00149	24.5598	0.01542	24.4593	0.49825
24.7328	-0.0056	24.7593	0.01285	24.6598	0.49836
24.9322	-0.00276	24.9608	0.01308	24.8593	0.49955
				25.0607	0.4905
				25.2622	0.50019
				25.4627	0.5001
				25.6631	0.49978
				25.8626	0.49921
				26.0631	0.49165
				26.2635	0.4924
				26.465	0.49063
				26.6654	0.49961
				26.8669	0.49936
				27.0674	0.49446
				27.2688	0.49355
				27.4703	0.49622
				27.6698	0.4977
				27.8712	0.49245
				28.0707	0.48387
				28.2711	0.48852
				28.4706	0.49031
				28.6721	0.49753
				28.8725	0.49572
				29.074	0.48623
				29.2745	0.49433
				29.475	0.40045
				29.6754	0.0287
				29.8769	0.03373
				30.0763	0.02476
				30.2778	0.02315
				30.4782	0.02736
				30.6777	0.02534
				30.8792	0.02384
				31.0786	0.02684
				31.2801	0.01767
				31.4796	0.02663
				31.6801	0.02262
				31.8795	0.01887
				32.08	0.02441
				32.2804	0.02299
				32.4819	0.02569
				32.6824	0.03
				32.8828	0.01983
				33.0833	0.0169
				33.2837	0.02178
				33.4852	0.01778
				33.6857	0.01725
				33.8861	0.01364
				34.0856	0.01508
				34.2861	0.01189
				34.4855	0.01807
				34.687	0.01542
				34.8875	0.01033
				35.0889	0.01932
				35.2894	0.01644
				35.4899	0.01638
				35.6894	0.01123
				35.8908	0.00881
				36.0912	0.00606
				36.2907	0.00775
				36.4922	0.02623
				36.6916	0.02225
				36.8931	0.0105
				37.0926	0.01839
				37.294	0.01138
				37.4935	0.012
				37.694	0.01453
				37.8934	0.01299
				38.0939	0.01498
				38.2933	0.01973
				38.4938	0.01506
				38.6953	0.01051
				38.8947	0.02125
				39.0962	0.01865
				39.2967	0.00955
				39.4981	0.01385
				39.6976	0.01914
				39.898	0.00996
				40.0975	0.01547
				40.298	0.01313
				40.4975	0.01089
				40.6979	0.01375
				40.8984	0.01643

## Sheet: Figure 4c
Bending radius (mm)	Magnetoresistance (%)
7	0.95767
5	0.94747
4	0.9281
2.5	0.91548
1.5	0.91275
1	0.88972

## Sheet: Figure 4d
Time (day)	Resistance (Ω)	Magnetoresistance (%)
0	7.34	0.95767
3	7.28	0.95703
7	7.25	0.96389
14	7.24	0.96777
21	7.24	0.97651
28	7.22	0.99213

## Sheet: Figure 4d inset
	Air		Water
Magnetic field (mT)	Magnetoresistance (%)	Magnetic field (mT)	Magnetoresistance (%)
15.3112	1.03137	15.2887	1.02078
15.2702	1.03117	15.2151	1.02059
15.2067	1.02606	15.107	1.01933
15.0883	1.03446	14.9664	1.01919
14.9474	1.02637	14.7819	1.01883
14.7892	1.02752	14.5999	1.01391
14.5764	1.02938	14.3954	1.01919
14.3862	1.02812	14.1997	1.01733
14.1882	1.0335	13.9971	1.01471
13.9644	1.02795	13.7667	1.01842
13.7709	1.02686	13.562	1.0188
13.5599	1.02758	13.3521	1.01329
13.3527	1.02218	13.157	1.01272
13.1195	1.02628	12.944	1.0122
12.9221	1.02404	12.734	1.01473
12.7256	1.02651	12.5401	1.01411
12.5164	1.02089	12.3196	1.00978
12.3272	1.02242	12.1259	1.0068
12.1016	1.01509	11.9219	1.00768
11.9132	1.02029	11.7167	1.00591
11.7067	1.01985	11.5234	0.99783
11.5017	1.01058	11.3061	0.99862
11.3118	1.01439	11.1132	0.99669
11.1071	1.01449	10.9199	0.9977
10.8925	1.00639	10.708	0.99366
10.7044	1.01142	10.514	0.99735
10.4903	1.00272	10.2941	0.99572
10.3001	1.00272	10.1012	0.99537
10.0839	1.00205	9.89444	0.99279
9.89015	0.99319	9.70792	0.98867
9.70066	0.99644	9.4972	0.99277
9.48265	0.99293	9.30736	0.98257
9.28642	0.99135	9.10142	0.98407
9.0912	0.99491	8.8867	0.98298
8.88489	0.98457	8.69946	0.97845
8.69274	0.98407	8.49123	0.97373
8.48672	0.98159	8.29317	0.96992
8.28407	0.97729	8.09686	0.97082
8.09304	0.9774	7.8882	0.96067
7.87513	0.97282	7.6839	0.96452
7.67821	0.97233	7.49041	0.96065
7.47788	0.96959	7.2917	0.95853
7.27221	0.96087	7.08938	0.95036
7.07801	0.96334	6.89134	0.95132
6.88171	0.96098	6.67767	0.94581
6.67521	0.95583	6.48634	0.94159
6.47132	0.94901	6.26574	0.93933
6.2722	0.94608	6.08378	0.93633
6.07245	0.93795	5.88476	0.93424
5.86971	0.93854	5.67437	0.93452
5.68603	0.93335	5.47928	0.92729
5.46391	0.93165	5.28852	0.92106
5.26994	0.92482	5.08066	0.9145
5.08053	0.92447	4.87838	0.91077
4.85935	0.91721	4.67592	0.90606
4.66796	0.90547	4.48105	0.89395
4.46523	0.90704	4.26873	0.89407
4.25793	0.89442	4.07561	0.88186
4.05952	0.89195	3.87983	0.87902
3.86353	0.88023	3.66873	0.86742
3.66323	0.86543	3.48986	0.85668
3.46124	0.85938	3.27246	0.8504
3.2761	0.84438	3.07539	0.839
3.05871	0.8385	2.87086	0.82248
2.85181	0.82335	2.67034	0.81372
2.66486	0.8064	2.48156	0.79875
2.46603	0.79327	2.25906	0.7817
2.26473	0.77593	2.06149	0.76961
2.046	0.7661	1.86692	0.752
1.86164	0.74328	1.65979	0.73553
1.64371	0.73098	1.4652	0.71581
1.45972	0.70224	1.29977	0.69305
1.29663	0.69362	1.17421	0.67597
1.15983	0.67934	1.08011	0.66807
1.0769	0.65923	1.01483	0.65683
1.01586	0.653	0.95821	0.64975
0.96014	0.64092	0.9298	0.63684
0.92649	0.63711	0.89598	0.63506
0.89706	0.63436	0.87795	0.63084
0.87662	0.62886	0.85929	0.62794
0.85043	0.62791	0.84058	0.62837
0.84044	0.62216	0.83337	0.62461
0.82339	0.61759	0.81617	0.61875
0.8179	0.61631	0.80255	0.61899
0.79022	0.61136	0.79342	0.61449
0.78421	0.60738	0.77589	0.60887
0.77151	0.60308	0.75135	0.60692
0.75559	0.60462	0.73943	0.59871
0.73177	0.59933	0.72289	0.59952
0.71013	0.59051	0.70094	0.59268
0.69539	0.59128	0.67978	0.59067
0.6717	0.58782	0.66058	0.58991
0.66325	0.58566	0.64265	0.58642
0.63267	0.58145	0.62181	0.57961
0.61663	0.5758	0.60052	0.57116
0.5889	0.56722	0.5834	0.57036
0.58585	0.57075	0.5568	0.56663
0.56524	0.55749	0.53755	0.56096
0.53542	0.55509	0.52311	0.55699
0.5185	0.55566	0.49867	0.54944
0.49567	0.5414	0.48951	0.54366
0.48156	0.53955	0.46133	0.53623
0.45771	0.54091	0.4444	0.52798
0.43702	0.53082	0.42324	0.52184
0.41465	0.52419	0.40109	0.51897
0.40005	0.52042	0.37437	0.50792
0.3765	0.50774	0.36211	0.50826
0.351	0.50587	0.33955	0.49768
0.32994	0.49997	0.32093	0.48515
0.31684	0.48854	0.29644	0.47628
0.30407	0.4783	0.28035	0.47061
0.27663	0.47058	0.2597	0.4575
0.26001	0.45346	0.24332	0.44306
0.24368	0.43771	0.22189	0.43485
0.22223	0.42024	0.20944	0.4128
0.19618	0.40536	0.18178	0.39118
0.17925	0.37998	0.1563	0.36154
0.15648	0.3578	0.14289	0.32537
0.13273	0.32899	0.11552	0.26436
0.11781	0.25506	0.1017	0.21329
0.10072	0.1955	0.08155	0.15442
0.0728	0.12763	0.05705	0.08454
0.04948	0.08839	0.03989	0.07936
0.03006	0.03451	0.0179	0.05768
0.01565	0.0148	0	-2.95955e-08
0	-4.95448e-08	-0.02431	0.0358
-0.02152	0.07044	-0.0368	0.11658
-0.0506	0.11316	-0.05646	0.18652
-0.06219	0.18077	-0.08012	0.20904
-0.08463	0.24125	-0.09726	0.23938
-0.1025	0.28595	-0.11831	0.30249
-0.12178	0.33348	-0.14619	0.31585
-0.14476	0.3704	-0.16413	0.34524
-0.16245	0.39401	-0.17555	0.38077
-0.19105	0.41445	-0.20322	0.40364
-0.2051	0.42929	-0.22205	0.41943
-0.22063	0.44113	-0.23821	0.43345
-0.24265	0.45293	-0.26793	0.44278
-0.26467	0.46644	-0.28111	0.45724
-0.29388	0.47237	-0.30303	0.46621
-0.2964	0.48473	-0.31633	0.48164
-0.32396	0.49392	-0.33265	0.4955
-0.34485	0.51306	-0.36586	0.50299
-0.36815	0.51883	-0.38607	0.50926
-0.38923	0.52672	-0.40072	0.52867
-0.40373	0.53406	-0.41778	0.54168
-0.42219	0.54883	-0.43349	0.54504
-0.44492	0.54993	-0.45356	0.55588
-0.4655	0.55452	-0.47908	0.56133
-0.47877	0.5604	-0.49651	0.56351
-0.50449	0.57156	-0.52176	0.56752
-0.52026	0.56649	-0.54472	0.57052
-0.54101	0.57244	-0.56767	0.5819
-0.57147	0.58148	-0.58497	0.58439
-0.58684	0.58192	-0.602	0.58443
-0.59829	0.58871	-0.6185	0.58986
-0.62733	0.59377	-0.63671	0.59455
-0.65233	0.60119	-0.66107	0.60323
-0.66592	0.59865	-0.68288	0.60869
-0.68895	0.59931	-0.70003	0.61443
-0.70749	0.60096	-0.72216	0.61557
-0.72318	0.61446	-0.74183	0.62662
-0.74595	0.61646	-0.76454	0.62797
-0.76824	0.61861	-0.78008	0.62852
-0.78448	0.62632	-0.79385	0.63601
-0.80584	0.62667	-0.81924	0.63365
-0.82956	0.63506	-0.84329	0.62276
-0.84459	0.63763	-0.87265	0.62715
-0.8644	0.63958	-0.8916	0.63044
-0.89178	0.62182	-0.90341	0.62989
-0.90866	0.62142	-0.92173	0.63676
-0.93934	0.62881	-0.9758	0.64504
-0.99148	0.63022	-1.07485	0.65798
-1.08553	0.64864	-1.20013	0.67367
-1.22707	0.66239	-1.37187	0.68622
-1.3709	0.68868	-1.53859	0.70293
-1.54972	0.70549	-1.71515	0.73091
-1.72289	0.7264	-1.91427	0.74304
-1.9349	0.73766	-2.11182	0.76465
-2.13287	0.75178	-2.31214	0.77949
-2.33606	0.76759	-2.51109	0.78547
-2.53653	0.78715	-2.74203	0.80126
-2.73361	0.80566	-2.9342	0.81894
-2.95206	0.81656	-3.14986	0.83048
-3.15764	0.83117	-3.34548	0.8398
-3.37141	0.84729	-3.55855	0.85641
-3.57847	0.85001	-3.75323	0.86334
-3.77509	0.8627	-3.95855	0.87716
-3.98526	0.87594	-4.16077	0.88287
-4.18196	0.87839	-4.36167	0.88889
-4.38163	0.88695	-4.56568	0.89563
-4.58642	0.89641	-4.76131	0.90039
-4.77917	0.89473	-4.95745	0.90342
-4.98056	0.90149	-5.17691	0.91221
-5.18617	0.91078	-5.36492	0.91691
-5.39191	0.91517	-5.56761	0.92219
-5.5908	0.91989	-5.77019	0.93227
-5.784	0.92306	-5.96853	0.93845
-5.98603	0.92617	-6.16988	0.94042
-6.20043	0.93047	-6.38047	0.94261
-6.39459	0.93018	-6.57802	0.94308
-6.597	0.93446	-6.78309	0.94607
-6.79011	0.93573	-6.98033	0.94561
-6.99159	0.93874	-7.17316	0.94924
-7.18544	0.94588	-7.37848	0.95097
-7.40277	0.94706	-7.57886	0.95302
-7.59284	0.94356	-7.76578	0.95769
-7.79549	0.95228	-7.98233	0.96417
-7.98916	0.95578	-8.18385	0.96281
-8.19577	0.95865	-8.37683	0.96916
-8.39743	0.9636	-8.56685	0.96815
-8.6056	0.9643	-8.77856	0.97322
-8.7937	0.97184	-8.97842	0.97239
-8.98677	0.97653	-9.17999	0.97573
-9.1986	0.96998	-9.38988	0.97489
-9.39456	0.97978	-9.57821	0.97628
-9.59112	0.9736	-9.77435	0.98419
-9.80221	0.98197	-9.99545	0.98352
-10.0003	0.98459	-10.1896	0.98601
-10.1885	0.9842	-10.3899	0.9896
-10.4136	0.99016	-10.5799	0.9934
-10.5991	0.99028	-10.7818	1.0002
-10.792	0.98959	-10.9927	1.00123
-11.0037	0.99786	-11.1831	1.00529
-11.1879	0.99965	-11.377	1.00559
-11.4124	0.99545	-11.5992	1.00445
-11.6028	1.00111	-11.7896	1.00931
-11.8015	1.00572	-11.9716	1.00794
-12.0015	1.00337	-12.1983	1.00607
-12.2067	1.00603	-12.3959	1.00993
-12.4097	1.00383	-12.5932	1.01138
-12.5983	1.0029	-12.7957	1.01264
-12.7934	1.01095	-12.9846	1.00969
-13.0011	1.009	-13.2023	1.0141
-13.2047	1.0097	-13.3963	1.01736
-13.4094	1.00765	-13.5884	1.01611
-13.6103	1.01426	-13.8076	1.01404
-13.8095	1.00931	-14.0007	1.0123
-14.0097	1.00953	-14.1871	1.01785
-14.207	1.01257
