# Supplementary material for: Self-healable printed magnetic field sensors using alternating magnetic fields
Source: Nat Commun. 2022 Nov 3;13:6587. doi: 10.1038/s41467-022-34235-3 (PMC9631606; doi:10.1038/s41467-022-34235-3)
Supplement: Supplementary file 14 — Supplementary Dataset 4 [file 41467_2022_34235_MOESM14_ESM.xlsx]

## Sheet: Figure 5c
Time (s)	Magnetoresistance (%)	Calculated distance (cm)
0.01305	0.01945	10.1942
0.03319	0.01531	10.7399
0.05314	0.02042	10.0664
0.07319	0.02414	9.57603
0.09313	0.0189	10.2667
0.11318	0.01862	10.3036
0.13323	0.01462	10.8309
0.15327	0.01904	10.2483
0.17342	0.0189	10.2667
0.19337	0.0149	10.794
0.21341	0.01517	10.7584
0.23346	0.01655	10.5765
0.2536	0.01793	10.3946
0.27365	0.0189	10.2667
0.2937	0.01614	10.6305
0.31364	0.02166	9.90293
0.33369	0.02152	9.92138
0.35364	0.02042	10.0664
0.37368	0.02386	9.61294
0.39373	0.02042	10.0664
0.41368	0.02124	9.95829
0.43372	0.0258	9.35723
0.45367	0.0258	9.35723
0.47372	0.02828	8.59958
0.49366	0.02621	9.30318
0.51381	0.02621	9.30318
0.53375	0.02414	9.57603
0.5538	0.02855	8.47313
0.57385	0.02993	7.82683
0.59399	0.02552	9.39413
0.61394	0.02635	9.28473
0.63399	0.03007	7.76126
0.65394	0.03421	6.83617
0.67408	0.03187	6.92685
0.69413	0.03407	6.8416
0.71407	0.03449	6.82532
0.73412	0.03021	7.69569
0.75417	0.03931	6.63855
0.77421	0.03421	6.83617
0.79426	0.03683	6.73465
0.8144	0.03462	6.82029
0.83436	0.03311	6.8788
0.8544	0.03269	6.89507
0.87444	0.03835	6.67575
0.89449	0.03697	6.72923
0.91454	0.04511	6.41381
0.93459	0.04442	6.44055
0.95463	0.04497	6.41924
0.97468	0.04345	6.47813
0.99472	0.04883	6.26967
1.01477	0.04938	6.24835
1.03492	0.05187	6.15187
1.05496	0.05242	6.13056
1.07511	0.05504	6.02904
1.09515	0.05132	6.17318
1.1153	0.05642	5.97556
1.13525	0.05463	6.04492
1.15539	0.05821	5.9062
1.17534	0.05683	5.95967
1.19539	0.05945	5.83801
1.21543	0.06042	5.76056
1.23548	0.06304	5.55134
1.25562	0.06373	5.49624
1.27558	0.06718	5.22075
1.29572	0.05945	5.83801
1.31567	0.06566	5.34213
1.33572	0.06649	5.27585
1.35566	0.0669	5.24311
1.37571	0.06346	5.5178
1.39575	0.06939	5.04428
1.4158	0.07311	4.74723
1.43585	0.07339	4.72487
1.45589	0.07573	4.53801
1.47584	0.0767	4.46056
1.49598	0.07753	4.39428
1.51613	0.08635	3.98205
1.53608	0.08608	3.98247
1.55612	0.08677	3.9814
1.57617	0.09008	3.97627
1.59632	0.08898	3.97797
1.61626	0.09794	3.96408
1.63631	0.09615	3.96686
1.65625	0.09822	3.96365
1.6763	0.10691	3.95018
1.69625	0.10649	3.95083
1.7164	0.11325	3.94035
1.73634	0.1185	3.93222
1.75639	0.11919	3.93115
1.77633	0.12153	3.92752
1.79648	0.12719	3.91875
1.81652	0.13146	3.91213
1.83647	0.13781	3.90229
1.85662	0.14622	3.88925
1.87657	0.15312	3.87856
1.89661	0.16926	3.85296
1.91656	0.1763	3.84073
1.93671	0.17961	3.83498
1.95665	0.18995	3.81702
1.9767	0.19713	3.80455
1.99664	0.20195	3.79618
2.01669	0.20582	3.78946
2.03664	0.21244	3.77796
2.05678	0.22002	3.7648
2.07683	0.22968	3.74802
2.09698	0.2352	3.73843
2.11712	0.24444	3.72238
2.13717	0.24872	3.71495
2.15732	0.26334	3.68153
2.17736	0.25934	3.69081
2.19742	0.26844	3.6697
2.21745	0.27824	3.64697
2.2375	0.28445	3.63257
2.25755	0.28886	3.62234
2.27759	0.29479	3.60859
2.29764	0.29934	3.59804
2.31769	0.30224	3.59131
2.33783	0.30679	3.58076
2.35779	0.3221	3.54843
2.37792	0.33507	3.52221
2.39797	0.34583	3.50046
2.41812	0.35038	3.49127
2.43816	0.35549	3.48094
2.45831	0.36625	3.45919
2.47836	0.37839	3.41517
2.4984	0.39191	3.36464
2.51835	0.39825	3.34094
2.53839	0.40267	3.32442
2.55834	0.4086	3.29759
2.57839	0.41439	3.25119
2.59844	0.42101	3.19812
2.61848	0.4297	3.1343
2.63853	0.4366	3.11338
2.65858	0.44639	3.08369
2.67862	0.45826	3.04769
2.69858	0.47757	2.90359
2.71861	0.49785	2.83447
2.73866	0.52144	2.67623
2.75871	0.5304	2.61225
2.77865	0.54089	2.55773
2.7987	0.54999	2.47448
2.81865	0.55385	2.45327
2.83869	0.56241	2.40742
2.85865	0.56903	2.38438
2.87868	0.57868	2.3142
2.89874	0.58738	2.26802
2.91888	0.59938	2.1865
2.93892	0.6169	2.0715
2.95887	0.62172	2.05578
2.97902	0.63014	2.02599
2.99906	0.64545	1.90213
3.01921	0.65345	1.84169
3.03916	0.66807	1.77373
3.0593	0.68628	1.68334
3.07935	0.70353	1.6098
3.09939	0.71746	1.55799
3.11934	0.73015	1.51512
3.13939	0.73305	1.49777
3.15933	0.73622	1.47582
3.17938	0.73498	1.48441
3.19953	0.7427	1.43095
3.21957	0.75291	1.36025
3.23972	0.75553	1.34211
3.25976	0.75719	1.33061
3.27981	0.7674	1.33911
3.29976	0.76684	1.33803
3.31981	0.76615	1.3367
3.33975	0.76367	1.33193
3.3598	0.77029	1.34467
3.37984	0.76877	1.34174
3.39989	0.76781	1.3399
3.41994	0.76505	1.33459
3.43998	0.76671	1.33778
3.46003	0.77029	1.34467
3.47998	0.77402	1.35184
3.50003	0.77622	1.35608
3.51997	0.77871	1.35177
3.54012	0.77705	1.35613
3.56006	0.77774	1.35432
3.58021	0.7794	1.34996
3.60015	0.78464	1.3362
3.62021	0.78533	1.33439
3.64015	0.78822	1.3268
3.66019	0.79264	1.3152
3.68014	0.79002	1.32207
3.70029	0.79112	1.31919
3.72023	0.79705	1.30362
3.74028	0.80837	1.27134
3.76033	0.81844	1.24148
3.78027	0.82892	1.19769
3.80032	0.82782	1.20284
3.82037	0.83568	1.17833
3.84041	0.83278	1.18384
3.86046	0.83582	1.17807
3.88061	0.84106	1.16811
3.90056	0.83913	1.17178
3.9206	0.8434	1.16367
3.94054	0.83899	1.17205
3.96069	0.84023	1.16969
3.98064	0.84175	1.1668
4.00069	0.84464	1.16131
4.02073	0.86396	1.13348
4.04068	0.87941	1.10463
4.06083	0.88644	1.0752
4.08077	0.88575	1.08215
4.10082	0.8892	1.0579
4.12077	0.89334	1.04699
4.14091	0.89789	1.03499
4.16095	0.89637	1.039
4.181	0.90369	1.01721
4.20095	0.90562	1.01017
4.221	0.91293	0.98257
4.24104	0.91293	0.98257
4.26119	0.91624	0.95994
4.28114	0.91348	0.98043
4.30128	0.91238	0.98471
4.32133	0.91458	0.97293
4.34137	0.92148	0.94927
4.36142	0.9419	0.89612
4.38147	0.97514	0.80045
4.40152	1.00356	0.72552
4.42156	1.0208	0.67197
4.44171	1.03046	0.65634
4.46165	1.03584	0.62806
4.4818	1.03239	0.6491
4.50174	1.03598	0.62745
4.52179	1.03529	0.63047
4.54175	1.04053	0.61157
4.56179	1.0317	0.65168
4.58193	1.02673	0.66199
4.60198	1.02742	0.65957
4.62212	1.02977	0.65892
4.64207	1.0317	0.65168
4.66222	1.03487	0.63232
4.68216	1.0317	0.65168
4.70221	1.02632	0.66343
4.72226	1.02577	0.66536
4.7423	1.02673	0.66199
4.76225	1.02246	0.66749
4.78239	1.01873	0.68146
4.80234	1.02453	0.66972
4.82239	1.02673	0.66199
4.84234	1.05143	0.56291
4.86238	0.8114	1.26236
4.88243	0.51578	2.7019
4.90247	0.51385	2.71036
4.92262	0.44681	3.08242
4.94257	0.35866	3.47453
4.96261	0.2352	3.73843
4.98266	0.29714	3.60314

## Sheet: Figure 5e
Time (s)	Magnetoresistance (%)
0.135	0.00716
0.551	0.0057
0.966	0.00825
1.381	0.00837
1.795	0.00776
2.209	0.0074
2.624	0.00801
3.039	0.00934
3.453	0.01019
3.868	0.01007
4.33	0.00776
4.744	0.01165
5.158	0.01213
5.572	0.01128
5.987	0.01068
6.402	0.01128
6.817	0.01104
7.231	0.01504
7.645	0.05665
8.06	0.24723
8.473	0.44485
8.888	0.57817
9.303	0.62003
9.717	0.60062
10.131	0.57187
10.545	0.58206
10.959	0.59443
11.375	0.59674
11.837	0.5863
12.251	0.59273
12.665	0.59686
13.08	0.59528
13.494	0.59698
13.908	0.47833
14.323	0.10663
14.784	0.06053
15.199	0.05993
15.614	0.05896
16.029	0.05811
16.443	0.05726
16.906	0.05483
17.32	0.05629
17.734	0.05641
18.149	0.06175
18.563	0.07352
18.977	0.10954
19.391	0.1901
19.806	0.25912
20.221	0.30292
20.635	0.34174
21.098	0.35205
21.512	0.34562
21.926	0.33931
22.388	0.30995
22.804	0.27501
23.219	0.2499
23.635	0.24881
24.049	0.25342
24.464	0.25354
24.879	0.25294
25.293	0.25415
25.707	0.25439
26.121	0.25718
26.536	0.30789
26.95	0.47542
27.412	0.56568
27.827	0.58788
28.241	0.60353
28.704	0.61154
29.119	0.19556
29.533	0.03239
29.948	0.02451
30.362	0.02511
30.825	0.02451
31.24	0.02511
31.655	0.02863
32.068	0.02778
32.483	0.02742
32.946	0.02669
33.361	0.02669
33.776	0.0256
34.19	0.0239
34.604	0.02705
35.019	0.03021
35.481	0.03251
35.895	0.03263
36.31	0.03081
36.773	0.03106
37.187	0.02972
37.601	0.02669
38.015	0.02511
38.43	0.02341
38.845	0.02208
